# Supplementary material for: Crystal structure of 1-methane­sulfonyl-1,2,3,4-tetra­hydro­quinoline
Source: Acta Crystallogr E Crystallogr Commun. 2015 Jan 1;71(Pt 1):o20. doi: 10.1107/S2056989014025353 (PMC4331909; doi:10.1107/S2056989014025353)
Supplement: Supplementary file 1 [file e-71-00o20-sup1.cif]

##############################################################################
#                                                                            #
# This CIF contains the data in a paper accepted for publication in          #
# Acta Crystallographica Section E. It conforms to the requirements of       #
# Notes for Authors for Acta Crystallographica Section E, and has been       #
# peer reviewed under the auspices of the IUCr Commission on Journals.       #
#                                                                            #
# Full details of the Crystallographic Information File format               #
# are given in the paper "The Crystallographic Information File (CIF):       #
# a New Standard Archive File for Crystallography" by S. R. Hall, F. H.      #
# Allen and I. D. Brown [Acta Cryst. (1991), A47, 655-685].                  #
#                                                                            #
# The current version of the core CIF dictionary is obtainable from          #
# ftp://ftp.iucr.org/pub/cif_core.dic.                                       #
#                                                                            #
# Software is freely available for graphical display of the structure(s)     #
# in this CIF. For information consult the CIF software page                 #
# http://www.iucr.org/resources/cif/software.                                #
#                                                                            #
# This file may be used for bona fide research purposes within the           #
# scientific community so long as proper attribution is given to the journal # 
# article from which it was obtained.                                        #
#                                                                            #
##############################################################################
data_I
_audit_creation_method     'SHELXL-2014/7'
_journal_date_recd_electronic     2014-11-09
_journal_date_accepted     2014-11-19
_journal_name_full     'Acta Crystallographica, Section E'
_journal_year     2015
_journal_volume     71
_journal_issue      1
_journal_page_first     o20
_journal_page_last     o20
_journal_paper_category     HO
_journal_paper_doi     10.1107/S2056989014025353
_journal_coeditor_code     HB7314
_publ_contact_author_name     'B. S. Palakshamurthy'
_publ_contact_author_address
;
Department of Studies and Research in Physics, U.C.S.
Tumkur University, Tumkur
Karnataka 572 103,
India
;
_publ_contact_author_email     'palaksha.bspm@gmail.com'
_publ_contact_author_fax     ?
_publ_contact_author_phone     '09448987382'
_publ_section_title
;
Crystal structure of 1-methanesulfonyl-1,2,3,4-tetrahydroquinoline
;
_publ_section_title_footnote     .
loop_
    _publ_author_name
    _publ_author_footnote
    _publ_author_address
    'Jeyaseelan, S.' .
;
Department of Physics, St Philomenas College (Autonomous), Mysore,
Karnataka 570 015, India
;
    'Nagendra Babu, S. L.' .
;
Department of Studies and Research in Physics, U.C.S.
Tumkur University, Tumkur
Karnataka 572 103,
India
;
    'Venkateshappa, G.' .
;
Department of Chemistry, Tumkur University, Tumkur, Karnataka 572 103
India
;
    'Raghavendra Kumar, P.' .
;
Department of Chemistry, Tumkur University, Tumkur, Karnataka 572 103
India
;
    'Palakshamurthy, B. S.' .
;
Department of Studies and Research in Physics, U.C.S.
Tumkur University, Tumkur
Karnataka 572 103,
India
;
_database_code_depnum_ccdc_archive     'CCDC 1034951'
_chemical_name_systematic
;
1-Methanesulfonyl-1,2,3,4-tetrahydroquinoline
;
_chemical_name_common     ?
_chemical_formula_moiety     'C10 H13 N O2 S'
_chemical_formula_sum     'C10 H13 N O2 S'
_chemical_formula_iupac     'C10 H13 N O2 S'
_chemical_formula_weight     211.27
_chemical_melting_point     414
_symmetry_space_group_name_hall     '-P 1'
_shelx_space_group_comment
;
The symmetry employed for this shelxl refinement is uniquely defined
by the following loop, which should always be used as a source of
symmetry information in preference to the above space-group names.
They are only intended as comments.
;
_space_group_crystal_system     triclinic
_space_group_name_H-M_alt     'P -1'
_space_group_name_Hall     '-P 1'
loop_
    _space_group_symop_operation_xyz
    'x, y, z'
    '-x, -y, -z'
_cell_length_a     5.5865(2)
_cell_length_b     9.2195(4)
_cell_length_c     10.1924(4)
_cell_angle_alpha     85.798(2)
_cell_angle_beta     84.686(2)
_cell_angle_gamma     77.166(2)
_cell_volume     508.89(4)
_cell_formula_units_Z     2
_cell_measurement_reflns_used     1844
_cell_measurement_theta_min     2.0
_cell_measurement_theta_max     26.0
_cell_measurement_temperature     294(2)
_cell_special_details     Prism
_exptl_crystal_description     Prism
_exptl_crystal_colour     Colourless
_exptl_crystal_size_max     0.24
_exptl_crystal_size_mid     0.20
_exptl_crystal_size_min     0.16
_exptl_crystal_density_diffrn     1.379
_exptl_crystal_density_meas     ?
_exptl_crystal_density_method     ?
_exptl_crystal_F_000     224
_exptl_absorpt_coefficient_mu     0.291
_exptl_absorpt_correction_type     multi-scan
_exptl_absorpt_process_details
;
(SADABS; Bruker, 2013)
;
_shelx_estimated_absorpt_T_min     0.934
_shelx_estimated_absorpt_T_max     0.955
_exptl_absorpt_correction_T_min     0.933
_exptl_absorpt_correction_T_max     0.955
_diffrn_ambient_temperature     294(2)
_diffrn_radiation_type     MoK\a
_diffrn_radiation_wavelength     0.71073
_diffrn_radiation_monochromator     Graphite
_diffrn_measurement_device_type     'Bruker APEXII CCD'
_diffrn_measurement_method     'phi and \w scans'
_diffrn_detector_area_resol_mean     1.09
_diffrn_reflns_number     7417
_diffrn_reflns_av_R_equivalents     0.0424
_diffrn_reflns_theta_min     2.010
_diffrn_reflns_theta_max     25.990
_diffrn_reflns_theta_full     25.242
_diffrn_measured_fraction_theta_max     0.985
_diffrn_measured_fraction_theta_full     0.986
_diffrn_reflns_limit_h_min     -6
_diffrn_reflns_limit_h_max     6
_diffrn_reflns_limit_k_min     -11
_diffrn_reflns_limit_k_max     11
_diffrn_reflns_limit_l_min     -12
_diffrn_reflns_limit_l_max     12
_refine_special_details     ?
_reflns_number_total     1973
_reflns_number_gt     1844
_reflns_threshold_expression     I>2\s(I)
_refine_ls_structure_factor_coef     Fsqd
_refine_ls_matrix_type     full
_refine_ls_R_factor_all     0.0398
_refine_ls_R_factor_gt     0.0376
_refine_ls_wR_factor_gt     0.1031
_refine_ls_wR_factor_ref     0.1055
_refine_ls_goodness_of_fit_ref     1.069
_refine_ls_restrained_S_all     1.069
_refine_ls_number_reflns     1973
_refine_ls_number_parameters     128
_refine_ls_number_restraints     0
_refine_ls_number_constraints     0
_refine_ls_hydrogen_treatment     constr
_refine_ls_weighting_scheme     calc
_refine_ls_weighting_details
              'w=1/[\s^2^(Fo^2^)+(0.0543P)^2^+0.1542P] where P=(Fo^2^+2Fc^2^)/3'
_atom_sites_solution_hydrogens     geom
_atom_sites_solution_primary     difmap
_atom_sites_solution_secondary     difmap
_refine_ls_shift/su_max     0.001
_refine_ls_shift/su_mean     0.000
_refine_diff_density_max     0.236
_refine_diff_density_min     -0.314
_refine_ls_extinction_method     none
_refine_ls_extinction_coef     .
loop_
    _atom_type_symbol
    _atom_type_description
    _atom_type_scat_dispersion_real
    _atom_type_scat_dispersion_imag
    _atom_type_scat_source
    'C' 'C' 0.0033 0.0016
                         'International Tables Vol C Tables 4.2.6.8 and 6.1.1.4'
    'H' 'H' 0.0000 0.0000
                         'International Tables Vol C Tables 4.2.6.8 and 6.1.1.4'
    'N' 'N' 0.0061 0.0033
                         'International Tables Vol C Tables 4.2.6.8 and 6.1.1.4'
    'O' 'O' 0.0106 0.0060
                         'International Tables Vol C Tables 4.2.6.8 and 6.1.1.4'
    'S' 'S' 0.1246 0.1234
                         'International Tables Vol C Tables 4.2.6.8 and 6.1.1.4'
_computing_data_collection
;
APEX2 (Bruker, 2013)
;
_computing_cell_refinement
;
SAINT (Bruker, 2013)
;
_computing_data_reduction
;
SAINT (Bruker, 2013)
;
_computing_structure_solution
;
SHELXS97 (Sheldrick, 2008);
;
_computing_structure_refinement
;
SHELXL2014 (Sheldrick, 2008)
;
_computing_molecular_graphics
;
ORTEP-3 for Windows (Farrugia, 2012) and Mercury (Macrae <i>et al.</i>,
2008)
;
_computing_publication_material
;
SHELXL2014 (Sheldrick, 2008)
;
loop_
    _atom_site_type_symbol
    _atom_site_label
    _atom_site_fract_x
    _atom_site_fract_y
    _atom_site_fract_z
    _atom_site_U_iso_or_equiv
    _atom_site_adp_type
    _atom_site_calc_flag
    _atom_site_occupancy
    _atom_site_disorder_assembly
    _atom_site_disorder_group
    O O1 -0.0188(3) 0.52244(15) 0.71208(15) 0.0682(4) Uani d 1 . .
    C C1 0.3459(3) 0.12140(16) 0.73875(15) 0.0323(3) Uani d 1 . .
    C C2 0.2249(4) 0.0388(2) 0.83231(18) 0.0478(4) Uani d 1 . .
    H H2 0.0635 0.0778 0.8639 0.057 Uiso calc 1 . .
    C C3 0.3448(4) -0.1007(2) 0.8780(2) 0.0620(6) Uani d 1 . .
    H H3 0.2647 -0.1549 0.9413 0.074 Uiso calc 1 . .
    C C4 0.5827(4) -0.1601(2) 0.8300(2) 0.0593(5) Uani d 1 . .
    H H4 0.6643 -0.2534 0.8619 0.071 Uiso calc 1 . .
    C C5 0.6980(3) -0.0810(2) 0.73512(18) 0.0480(4) Uani d 1 . .
    H H5 0.8574 -0.1227 0.7022 0.058 Uiso calc 1 . .
    C C6 0.5840(3) 0.06025(17) 0.68628(15) 0.0359(4) Uani d 1 . .
    C C7 0.7133(3) 0.1364(2) 0.57329(19) 0.0489(4) Uani d 1 . .
    H H7A 0.8788 0.1355 0.5955 0.059 Uiso calc 1 . .
    H H7B 0.7273 0.0797 0.4954 0.059 Uiso calc 1 . .
    C C8 0.5850(4) 0.2949(2) 0.54063(19) 0.0537(5) Uani d 1 . .
    H H8A 0.6378 0.3244 0.4512 0.064 Uiso calc 1 . .
    H H8B 0.6293 0.3604 0.6001 0.064 Uiso calc 1 . .
    C C9 0.3091(4) 0.3101(2) 0.55315(16) 0.0461(4) Uani d 1 . .
    H H9A 0.2296 0.4127 0.5318 0.055 Uiso calc 1 . .
    H H9B 0.2648 0.2483 0.4903 0.055 Uiso calc 1 . .
    N N1 0.2186(2) 0.26547(14) 0.68785(12) 0.0343(3) Uani d 1 . .
    C C10 0.3540(4) 0.4495(2) 0.8543(2) 0.0548(5) Uani d 1 . .
    H H10A 0.4427 0.4978 0.7856 0.082 Uiso calc 1 . .
    H H10B 0.4619 0.3619 0.8890 0.082 Uiso calc 1 . .
    H H10C 0.2931 0.5165 0.9235 0.082 Uiso calc 1 . .
    O O2 -0.0312(3) 0.33906(15) 0.89749(14) 0.0592(4) Uani d 1 . .
    S S1 0.10556(7) 0.39877(4) 0.78957(4) 0.03662(17) Uani d 1 . .
loop_
    _atom_site_aniso_label
    _atom_site_aniso_U_11
    _atom_site_aniso_U_22
    _atom_site_aniso_U_33
    _atom_site_aniso_U_12
    _atom_site_aniso_U_13
    _atom_site_aniso_U_23
    O1 0.0777(10) 0.0463(8) 0.0683(9) 0.0213(7) -0.0239(8) -0.0061(7)
    C1 0.0337(7) 0.0307(7) 0.0331(7) -0.0068(6) -0.0033(6) -0.0056(6)
    C2 0.0479(10) 0.0421(9) 0.0499(10) -0.0084(8) 0.0107(8) -0.0023(7)
    C3 0.0783(15) 0.0417(10) 0.0591(12) -0.0096(10) 0.0141(10) 0.0071(9)
    C4 0.0768(14) 0.0358(9) 0.0578(11) 0.0021(9) -0.0054(10) 0.0022(8)
    C5 0.0419(9) 0.0425(9) 0.0553(10) 0.0027(7) -0.0041(8) -0.0117(8)
    C6 0.0336(8) 0.0364(8) 0.0390(8) -0.0080(6) -0.0024(6) -0.0093(6)
    C7 0.0381(9) 0.0537(10) 0.0543(10) -0.0125(8) 0.0100(8) -0.0084(8)
    C8 0.0626(12) 0.0528(11) 0.0455(10) -0.0200(9) 0.0140(9) -0.0013(8)
    C9 0.0606(11) 0.0445(9) 0.0308(8) -0.0067(8) -0.0049(7) 0.0003(7)
    N1 0.0350(7) 0.0333(7) 0.0336(7) -0.0043(5) -0.0030(5) -0.0042(5)
    C10 0.0488(10) 0.0674(12) 0.0529(11) -0.0158(9) -0.0023(8) -0.0261(9)
    O2 0.0526(8) 0.0569(8) 0.0645(9) -0.0122(6) 0.0261(7) -0.0179(7)
    S1 0.0304(2) 0.0346(3) 0.0418(3) 0.00108(16) -0.00305(16) -0.00688(17)
_geom_special_details
;
All e.s.d.'s (except the e.s.d. in the dihedral angle between two l.s. planes)
are estimated using the full covariance matrix. The cell e.s.d.'s are taken
into account individually in the estimation of e.s.d.'s in distances, angles
and torsion angles; correlations between e.s.d.'s in cell parameters are only
used when they are defined by crystal symmetry. An approximate (isotropic)
treatment of cell e.s.d.'s is used for estimating e.s.d.'s involving l.s.
planes.
;
loop_
    _geom_bond_atom_site_label_1
    _geom_bond_atom_site_label_2
    _geom_bond_site_symmetry_2
    _geom_bond_distance
    _geom_bond_publ_flag
    O1 S1 . 1.4227(13) ?
    C1 C2 . 1.396(2) ?
    C1 C6 . 1.398(2) ?
    C1 N1 . 1.4446(18) ?
    C2 C3 . 1.381(3) ?
    C2 H2 . 0.9300 ?
    C3 C4 . 1.379(3) ?
    C3 H3 . 0.9300 ?
    C4 C5 . 1.369(3) ?
    C4 H4 . 0.9300 ?
    C5 C6 . 1.394(2) ?
    C5 H5 . 0.9300 ?
    C6 C7 . 1.515(2) ?
    C7 C8 . 1.505(3) ?
    C7 H7A . 0.9700 ?
    C7 H7B . 0.9700 ?
    C8 C9 . 1.511(3) ?
    C8 H8A . 0.9700 ?
    C8 H8B . 0.9700 ?
    C9 N1 . 1.480(2) ?
    C9 H9A . 0.9700 ?
    C9 H9B . 0.9700 ?
    N1 S1 . 1.6446(13) ?
    C10 S1 . 1.7555(18) ?
    C10 H10A . 0.9600 ?
    C10 H10B . 0.9600 ?
    C10 H10C . 0.9600 ?
    O2 S1 . 1.4279(13) ?
    S1 O1 1 1.4227(13) ?
loop_
    _geom_angle_atom_site_label_1
    _geom_angle_atom_site_label_2
    _geom_angle_atom_site_label_3
    _geom_angle_site_symmetry_1
    _geom_angle_site_symmetry_3
    _geom_angle
    _geom_angle_publ_flag
    C2 C1 C6 . . 120.12(15) ?
    C2 C1 N1 . . 120.16(14) ?
    C6 C1 N1 . . 119.53(13) ?
    C3 C2 C1 . . 120.02(17) ?
    C3 C2 H2 . . 120.0 ?
    C1 C2 H2 . . 120.0 ?
    C4 C3 C2 . . 120.28(18) ?
    C4 C3 H3 . . 119.9 ?
    C2 C3 H3 . . 119.9 ?
    C5 C4 C3 . . 119.56(18) ?
    C5 C4 H4 . . 120.2 ?
    C3 C4 H4 . . 120.2 ?
    C4 C5 C6 . . 122.06(16) ?
    C4 C5 H5 . . 119.0 ?
    C6 C5 H5 . . 119.0 ?
    C5 C6 C1 . . 117.87(15) ?
    C5 C6 C7 . . 119.39(15) ?
    C1 C6 C7 . . 122.61(15) ?
    C8 C7 C6 . . 114.00(14) ?
    C8 C7 H7A . . 108.8 ?
    C6 C7 H7A . . 108.8 ?
    C8 C7 H7B . . 108.8 ?
    C6 C7 H7B . . 108.8 ?
    H7A C7 H7B . . 107.6 ?
    C7 C8 C9 . . 110.45(15) ?
    C7 C8 H8A . . 109.6 ?
    C9 C8 H8A . . 109.6 ?
    C7 C8 H8B . . 109.6 ?
    C9 C8 H8B . . 109.6 ?
    H8A C8 H8B . . 108.1 ?
    N1 C9 C8 . . 111.80(14) ?
    N1 C9 H9A . . 109.3 ?
    C8 C9 H9A . . 109.3 ?
    N1 C9 H9B . . 109.3 ?
    C8 C9 H9B . . 109.3 ?
    H9A C9 H9B . . 107.9 ?
    C1 N1 C9 . . 114.89(12) ?
    C1 N1 S1 . . 119.76(10) ?
    C9 N1 S1 . . 117.41(10) ?
    S1 C10 H10A . . 109.5 ?
    S1 C10 H10B . . 109.5 ?
    H10A C10 H10B . . 109.5 ?
    S1 C10 H10C . . 109.5 ?
    H10A C10 H10C . . 109.5 ?
    H10B C10 H10C . . 109.5 ?
    O1 S1 O2 1 . 118.38(10) ?
    O1 S1 N1 . . 106.54(8) ?
    O2 S1 N1 . . 108.22(7) ?
    O1 S1 C10 . . 108.39(10) ?
    O2 S1 C10 . . 107.06(9) ?
    N1 S1 C10 . . 107.85(8) ?
loop_
    _geom_torsion_atom_site_label_1
    _geom_torsion_atom_site_label_2
    _geom_torsion_atom_site_label_3
    _geom_torsion_atom_site_label_4
    _geom_torsion_site_symmetry_1
    _geom_torsion_site_symmetry_2
    _geom_torsion_site_symmetry_3
    _geom_torsion_site_symmetry_4
    _geom_torsion
    _geom_torsion_publ_flag
    C6 C1 C2 C3 . . . . 3.1(3) ?
    N1 C1 C2 C3 . . . . 178.13(17) ?
    C1 C2 C3 C4 . . . . -1.0(3) ?
    C2 C3 C4 C5 . . . . -1.1(3) ?
    C3 C4 C5 C6 . . . . 1.2(3) ?
    C4 C5 C6 C1 . . . . 0.9(3) ?
    C4 C5 C6 C7 . . . . -174.89(18) ?
    C2 C1 C6 C5 . . . . -3.1(2) ?
    N1 C1 C6 C5 . . . . -178.07(13) ?
    C2 C1 C6 C7 . . . . 172.62(15) ?
    N1 C1 C6 C7 . . . . -2.4(2) ?
    C5 C6 C7 C8 . . . . -173.18(16) ?
    C1 C6 C7 C8 . . . . 11.2(2) ?
    C6 C7 C8 C9 . . . . -38.3(2) ?
    C7 C8 C9 N1 . . . . 58.9(2) ?
    C2 C1 N1 C9 . . . . -152.58(15) ?
    C6 C1 N1 C9 . . . . 22.44(19) ?
    C2 C1 N1 S1 . . . . 59.22(18) ?
    C6 C1 N1 S1 . . . . -125.77(13) ?
    C8 C9 N1 C1 . . . . -51.15(19) ?
    C8 C9 N1 S1 . . . . 97.83(15) ?
    C1 N1 S1 O1 . . . 1 -176.90(12) ?
    C9 N1 S1 O1 . . . 1 35.68(15) ?
    C1 N1 S1 O1 . . . . -176.90(12) ?
    C9 N1 S1 O1 . . . . 35.68(15) ?
    C1 N1 S1 O2 . . . 1 -48.59(13) ?
    C9 N1 S1 O2 . . . 1 163.98(12) ?
    C1 N1 S1 O2 . . . . -48.59(13) ?
    C9 N1 S1 O2 . . . . 163.98(12) ?
    C1 N1 S1 C10 . . . . 66.91(14) ?
    C9 N1 S1 C10 . . . . -80.52(14) ?
loop_
    _geom_hbond_atom_site_label_D
    _geom_hbond_atom_site_label_H
    _geom_hbond_atom_site_label_A
    _geom_hbond_site_symmetry_A
    _geom_hbond_distance_DH
    _geom_hbond_distance_HA
    _geom_hbond_distance_DA
    _geom_hbond_angle_DHA
    C10 H10C O2 2_567 0.96 2.50 3.431(2) 164
_shelx_hkl_file
;
  -1   0   0    1.17    0.11
  -1   0   0    0.75    0.09
  -1   0   0    0.86    0.08
   1   0   0    0.73    0.08
   1   0   0    0.81    0.10
   1   0   0    1.03    0.07
   1   0   0    0.75    0.07
  -2   0   0   42.90    2.28
  -2   0   0   39.78    2.37
   2   0   0   42.40    2.39
   2   0   0   42.94    2.14
   2   0   0   40.42    2.15
   2   0   0   40.54    2.41
  -3   0   0  352.93   19.92
   3   0   0  384.72   21.30
   3   0   0  389.17   19.17
   3   0   0  375.52   19.19
   3   0   0  384.47   21.27
  -4   0   0   50.52    2.79
   4   0   0   50.54    2.57
   4   0   0   46.94    2.92
   4   0   0   49.14    2.89
   4   0   0   46.97    2.60
  -5   0   0   21.56    1.44
   5   0   0   21.68    1.23
   5   0   0   21.89    1.42
  -6   0   0   14.50    1.20
   6   0   0   15.96    1.16
   6   0   0   17.21    1.00
  -7   0   0   -0.38    0.31
   7   0   0    0.14    0.20
   7   0   0   -0.25    0.25
   6  -1   0    0.32    0.25
   6  -1   0    0.49    0.18
  -6   1   0    0.39    0.33
   5  -1   0    3.89    0.36
   5  -1   0    4.08    0.47
  -5   1   0    3.56    0.50
   4  -1   0   45.29    2.36
   4  -1   0   43.41    2.40
   4  -1   0   44.55    2.66
   4  -1   0   44.76    2.71
  -4   1   0   44.90    2.57
   3  -1   0    0.11    0.09
   3  -1   0    0.08    0.07
   3  -1   0    0.16    0.10
   3  -1   0    0.06    0.12
  -3   1   0    0.15    0.13
   2  -1   0  245.20   14.33
   2  -1   0  259.00   14.32
   2  -1   0  262.87   12.90
   2  -1   0  235.00   12.91
  -2   1   0  256.62   13.41
  -2   1   0  264.17   14.30
   1  -1   0  268.34   13.59
   1  -1   0  264.93   14.06
   1  -1   0  274.39   13.95
  -1   1   0  262.77   14.07
  -1   1   0  268.64   15.05
  -1   1   0  266.68   13.95
   0  -1   0   37.44    2.01
   0  -1   0   33.24    2.17
   0  -1   0   40.55    2.16
   0  -1   0   39.28    3.00
   0   1   0   37.90    2.18
   0   1   0   40.98    2.01
   0   1   0   36.49    1.96
   3   1   0   14.65    0.97
   3   1   0   15.72    0.95
   3   1   0   14.79    0.83
  -4  -1   0    9.24    0.71
   4   1   0    9.92    0.67
   4   1   0    8.56    0.70
   4   1   0    9.36    0.57
  -5  -1   0   61.33    3.48
   5   1   0   62.88    3.22
   5   1   0   58.53    3.60
  -6  -1   0    9.95    0.89
   6   1   0    9.47    0.67
   6   1   0   10.54    0.84
  -7  -1   0    9.44    0.94
   7   1   0    9.17    0.88
   7   1   0    9.83    0.72
  -6   2   0   23.87    1.67
   5  -2   0    0.23    0.15
  -5   2   0    0.05    0.23
   4  -2   0   52.98    2.89
   4  -2   0   55.45    2.84
   4  -2   0   51.35    3.24
  -4   2   0   55.59    3.08
   3  -2   0    3.67    0.39
   3  -2   0    4.10    0.33
   3  -2   0    3.82    0.29
  -3   2   0    4.01    0.40
   2  -2   0   32.47    2.22
   2  -2   0   36.91    2.00
  -2   2   0   40.40    1.95
  -2   2   0   37.21    2.09
  -2   2   0   40.24    2.20
   1  -2   0   36.85    1.97
   1  -2   0   31.17    1.98
   1  -2   0   33.06    1.78
  -1   2   0   34.73    1.83
  -1   2   0   33.00    1.84
  -1   2   0   33.86    1.97
   0  -2   0  190.07    9.25
   0  -2   0  162.10    9.03
   0  -2   0  191.06   10.54
   0  -2   0  180.36    9.99
   0  -2   0  189.74   13.85
   0  -2   0  174.58   10.02
   0   2   0  161.37   13.84
   0   2   0  178.43    9.99
   0   2   0  164.64    9.26
   0   2   0  175.88   10.01
  -2  -2   0  289.86   17.14
  -2  -2   0  369.61   18.34
   2   2   0  352.30   18.34
   2   2   0  317.82   16.53
   2   2   0  297.55   25.44
  -3  -2   0   89.85    4.60
   3   2   0   90.10    4.36
   3   2   0   83.28    4.87
   3   2   0   71.38    6.77
   3   2   0   88.93    4.86
  -4  -2   0    0.34    0.18
   4   2   0    0.37    0.18
   4   2   0    0.40    0.12
   4   2   0    0.27    0.14
  -5  -2   0   20.99    1.37
   5   2   0   19.28    1.18
   5   2   0   22.14    1.37
  -6  -2   0   40.25    2.52
   6   2   0   42.44    2.58
   6   2   0   41.90    2.28
  -7  -2   0   19.28    1.50
   7   2   0   21.84    1.50
   7   2   0   20.81    1.27
  -6   3   0   44.60    2.77
  -5   3   0   19.72    1.39
  -4   3   0   38.95    2.34
   3  -3   0   36.72    2.25
   3  -3   0   33.93    1.99
  -3   3   0   35.75    2.15
  -3   3   0   39.85    2.12
   2  -3   0  116.90    7.08
   2  -3   0  121.59    6.37
   2  -3   0  127.12    7.05
  -2   3   0  121.69    6.56
  -2   3   0  125.06    6.60
  -2   3   0  128.30    6.32
   1  -3   0  260.25   14.29
   1  -3   0  239.91   14.32
   1  -3   0  261.50   12.92
   1  -3   0  212.97   19.80
  -1   3   0  278.81   14.32
  -1   3   0  257.73   13.26
  -1   3   0  260.34   12.90
   0  -3   0   21.08    1.37
   0  -3   0   23.65    1.31
   0  -3   0   19.77    1.21
   0  -3   0   22.61    1.35
   0  -3   0   24.72    1.81
   0   3   0   22.87    1.32
   0   3   0   22.33    1.35
   0   3   0   19.59    1.81
   0   3   0   23.86    1.24
   0   3   0   22.06    1.20
  -1  -3   0    0.40    0.16
  -1  -3   0    0.62    0.10
  -1  -3   0    0.46    0.11
  -1  -3   0    0.66    0.10
   1   3   0    0.70    0.13
   1   3   0    0.62    0.12
   1   3   0    0.63    0.10
   1   3   0    0.57    0.09
   1   3   0    0.45    0.09
  -2  -3   0  111.82    5.95
  -2  -3   0  115.11    6.35
  -2  -3   0   98.82    8.82
   2   3   0  117.91    5.89
   2   3   0  119.10    6.37
   2   3   0  104.83    8.81
   2   3   0  108.74    6.34
   2   3   0  117.11    5.73
  -3  -3   0  428.70   21.83
  -3  -3   0  389.70   20.42
   3   3   0  360.00   21.81
   3   3   0  404.29   21.84
   3   3   0  356.24   30.29
   3   3   0  380.12   19.68
   3   3   0  390.66   20.21
  -4  -3   0   38.17    2.49
   4   3   0   44.11    2.62
   4   3   0   46.12    2.33
   4   3   0   46.08    2.62
  -5  -3   0   22.50    1.46
   5   3   0   22.99    1.46
   5   3   0   21.18    1.27
  -6  -3   0    0.10    0.26
   6   3   0    0.08    0.22
   6   3   0    0.02    0.16
  -7  -3   0    8.56    0.91
   7   3   0    8.55    0.82
   7   3   0    8.23    0.67
   6  -4   0    2.19    0.44
  -6   4   0    2.26    0.52
   5  -4   0   89.17    5.10
  -5   4   0   82.74    4.87
   4  -4   0  112.57    6.14
  -4   4   0   97.70    5.80
   3  -4   0  364.36   19.50
   3  -4   0  396.45   21.59
   3  -4   0  375.38   21.65
  -3   4   0  390.70   20.21
   2  -4   0    4.14    0.45
   2  -4   0    4.59    0.42
   2  -4   0    6.14    0.65
   2  -4   0    4.58    0.39
  -2   4   0    4.61    0.40
  -2   4   0    4.72    0.44
  -2   4   0    4.89    0.33
   1  -4   0   10.95    1.15
   1  -4   0   13.89    0.84
   1  -4   0   13.65    0.79
  -1   4   0   13.25    0.87
  -1   4   0   13.89    0.76
  -1   4   0   12.66    0.82
   0  -4   0  392.83   23.93
   0  -4   0  446.81   33.09
   0  -4   0  423.40   21.60
   0  -4   0  401.63   23.87
   0  -4   0  447.77   25.20
   0   4   0  424.71   23.93
   0   4   0  437.93   21.59
   0   4   0  420.70   22.14
  -1  -4   0    1.63    0.18
  -1  -4   0    1.44    0.27
   1   4   0    1.39    0.17
   1   4   0    1.47    0.18
   1   4   0    1.52    0.18
   1   4   0    1.58    0.23
   1   4   0    1.77    0.22
  -2  -4   0   23.19    2.09
   2   4   0   24.66    1.35
   2   4   0   25.02    1.47
   2   4   0   26.31    1.52
   2   4   0   24.86    1.39
  -3  -4   0  283.83   18.35
  -3  -4   0  342.11   17.20
   3   4   0  350.83   18.40
   3   4   0  290.11   18.34
   3   4   0  339.66   17.02
   3   4   0  322.98   25.48
   3   4   0  348.58   16.58
  -4  -4   0   87.83    4.94
   4   4   0   93.58    4.87
   4   4   0   90.03    4.71
   4   4   0   91.77    5.22
   4   4   0   89.44    5.25
  -5  -4   0   93.25    4.93
   5   4   0   88.71    5.19
   5   4   0   94.23    4.82
   5   4   0   79.55    4.65
  -6  -4   0    0.44    0.33
   6   4   0    0.85    0.29
   6   4   0    0.28    0.20
   6   4   0    0.17    0.27
  -7  -4   0   12.38    1.08
   7   4   0   11.87    0.86
   7   4   0   12.14    0.93
   7   4   0   11.79    1.01
   5  -5   0    9.61    1.29
   5  -5   0    9.76    0.88
  -5   5   0   10.53    0.93
   4  -5   0   16.34    1.13
   4  -5   0   15.07    1.60
  -4   5   0   14.76    1.13
   3  -5   0  392.78   20.69
   3  -5   0  341.43   28.70
  -3   5   0  353.80   19.37
  -3   5   0  373.72   19.23
   2  -5   0   89.97    5.07
   2  -5   0   89.67    5.17
   2  -5   0   75.53    7.03
   2  -5   0   83.67    4.63
  -2   5   0   89.24    4.78
  -2   5   0   86.77    4.76
  -2   5   0   91.86    4.55
  -2   5   0   95.99    5.16
   1  -5   0  450.53   22.56
   1  -5   0  444.91   34.55
   1  -5   0  429.44   24.91
  -1   5   0  435.51   22.51
  -1   5   0  428.48   24.97
  -1   5   0  465.84   23.15
   0  -5   0  229.56   13.08
   0  -5   0  193.05   17.17
   0  -5   0  219.47   12.40
   0   5   0  231.69   11.55
   0   5   0  226.68   12.48
   0   5   0  217.55   11.23
  -1  -5   0    6.66    0.65
  -1  -5   0    6.08    0.46
   1   5   0    7.06    0.63
   1   5   0    6.42    0.45
   1   5   0    6.24    0.45
   1   5   0    6.39    0.47
   1   5   0    6.49    0.52
  -2  -5   0    4.03    0.62
   2   5   0    5.42    0.46
   2   5   0    5.86    0.41
   2   5   0    5.81    0.54
   2   5   0    5.28    0.40
   2   5   0    4.95    0.39
  -3  -5   0   32.07    1.93
  -3  -5   0   34.26    2.04
   3   5   0   36.37    2.07
   3   5   0   33.81    2.07
   3   5   0   33.02    1.84
   3   5   0   34.58    2.01
   3   5   0   33.17    2.81
   3   5   0   32.97    1.90
  -4  -5   0  121.84    6.56
   4   5   0  121.29    6.47
   4   5   0  121.58    6.29
   4   5   0  120.54    7.00
  -5  -5   0   61.60    3.54
   5   5   0   64.64    3.46
   5   5   0   67.77    3.35
   5   5   0   55.50    3.72
  -6  -5   0   33.45    2.14
   6   5   0   32.51    2.03
   6   5   0   35.68    2.24
   6   5   0   35.70    1.97
  -7  -5   0    2.07    0.50
   7   5   0    1.76    0.33
   7   5   0    2.16    0.41
   7   5   0    2.25    0.44
   5  -6   0   26.02    1.76
  -5   6   0   25.50    1.80
   4  -6   0   42.93    3.97
   4  -6   0   48.53    2.84
  -4   6   0   46.59    2.76
   3  -6   0   38.99    3.23
   3  -6   0   33.37    2.26
  -3   6   0   37.28    2.21
  -3   6   0   38.88    2.23
   2  -6   0  215.21   11.92
   2  -6   0  207.52   16.56
  -2   6   0  206.71   11.17
  -2   6   0  209.65   11.15
   1  -6   0    1.19    0.32
   1  -6   0    0.82    0.21
  -1   6   0    1.30    0.22
  -1   6   0    0.85    0.26
  -1   6   0    1.45    0.29
   0  -6   0   70.10    4.12
   0  -6   0   72.77    5.43
   0  -6   0   69.58    3.92
   0   6   0   57.61    3.70
   0   6   0   69.18    3.59
   0   6   0   68.11    4.01
  -1  -6   0    6.83    0.70
  -1  -6   0    6.46    0.51
   1   6   0    6.40    0.50
   1   6   0    7.18    0.50
   1   6   0    7.94    0.59
   1   6   0    6.79    0.68
  -2  -6   0    3.74    0.37
  -2  -6   0    3.84    0.62
   2   6   0    4.35    0.37
   2   6   0    4.27    0.37
   2   6   0    3.80    0.42
   2   6   0    4.82    0.48
   2   6   0    4.29    0.38
  -3  -6   0   16.49    1.03
  -3  -6   0   13.69    1.45
   3   6   0   14.29    0.92
   3   6   0   17.24    1.37
   3   6   0   15.18    1.07
   3   6   0   14.86    0.98
   3   6   0   14.81    0.95
   4   6   0   43.91    2.38
   4   6   0   45.35    2.31
   4   6   0   36.85    2.57
  -5  -6   0    3.55    0.53
   5   6   0    4.44    0.45
   5   6   0    4.85    0.55
   5   6   0    4.78    0.51
  -6  -6   0   36.44    2.23
   6   6   0   36.49    2.14
   6   6   0   34.12    2.06
   6   6   0   37.38    2.35
   4  -7   0   18.93    1.29
   4  -7   0   16.70    1.84
  -4   7   0   17.17    1.31
   3  -7   0   70.46    4.04
   3  -7   0   71.41    5.66
  -3   7   0   64.13    3.87
  -3   7   0   66.27    3.86
   2  -7   0  162.02    9.20
   2  -7   0  167.44   12.79
  -2   7   0  156.56    8.66
  -2   7   0  157.41    8.64
   1  -7   0   56.71    4.36
   1  -7   0   52.18    3.14
  -1   7   0   55.41    3.06
  -1   7   0   51.18    3.22
  -1   7   0   51.09    2.86
   0  -7   0   15.69    0.98
   0  -7   0   12.02    1.29
   0   7   0   15.28    1.07
   0   7   0   17.78    1.06
   0   7   0   14.54    0.92
  -1  -7   0    0.80    0.19
  -1  -7   0    0.85    0.27
   1   7   0    0.85    0.21
   1   7   0    1.06    0.28
   1   7   0    0.46    0.17
   1   7   0    0.35    0.19
  -2  -7   0   26.60    2.41
  -2  -7   0   27.23    1.72
   2   7   0   26.55    1.58
   2   7   0   26.96    1.62
   2   7   0   30.06    1.81
   2   7   0   29.73    2.32
  -3  -7   0   37.83    3.43
   3   7   0   42.12    2.25
   3   7   0   39.13    2.29
   3   7   0   43.25    2.53
   4   7   0    1.15    0.23
   4   7   0    1.21    0.27
   4   7   0    0.73    0.26
   5   7   0    2.16    0.34
   5   7   0    1.60    0.33
   5   7   0    2.20    0.41
  -6  -7   0    3.10    0.54
   6   7   0    3.13    0.44
   6   7   0    5.26    0.64
   6   7   0    3.45    0.48
   4  -8   0    0.39    0.31
  -4   8   0    0.87    0.39
   3  -8   0   16.77    1.16
   3  -8   0   15.47    1.63
  -3   8   0   16.07    1.18
  -3   8   0   14.51    1.20
   2  -8   0   35.40    2.47
   2  -8   0   45.39    3.50
  -2   8   0   40.86    2.49
  -2   8   0   42.58    2.41
   1  -8   0  131.01    7.12
   1  -8   0  113.57    9.84
  -1   8   0  127.85    6.77
   0  -8   0    2.36    0.44
   0  -8   0    2.81    0.34
   0   8   0    3.21    0.51
   0   8   0    2.14    0.31
   0   8   0    2.12    0.38
  -1  -8   0    2.09    0.30
  -1  -8   0    2.44    0.45
   1   8   0    1.92    0.36
   1   8   0    2.16    0.31
   1   8   0    2.00    0.39
  -2  -8   0   96.63    7.66
   2   8   0   94.29    5.15
   2   8   0   84.82    5.58
   2   8   0  104.63    5.04
  -3  -8   0   27.00    2.65
   3   8   0   31.81    1.80
   3   8   0   30.45    1.76
   3   8   0   31.25    1.98
   4   8   0    0.72    0.23
   4   8   0    1.70    0.32
   4   8   0    1.77    0.37
   5   8   0   12.84    0.97
   5   8   0   15.61    1.15
   5   8   0   13.09    0.96
   6   8   0    0.18    0.22
   6   8   0    0.55    0.32
   6   8   0    0.39    0.27
   3  -9   0   14.01    1.11
  -3   9   0   14.99    1.16
  -3   9   0   15.37    1.24
   2  -9   0   20.15    1.86
   2  -9   0   20.28    1.34
  -2   9   0   18.85    1.32
  -2   9   0   17.93    1.42
   1  -9   0   15.71    1.12
   1  -9   0   17.22    1.56
  -1   9   0   16.32    1.25
   0  -9   0   50.38    3.75
   0  -9   0   45.74    2.72
   0   9   0   38.10    2.66
  -1  -9   0    4.11    0.70
   1   9   0    4.91    0.53
   1   9   0    5.26    0.66
   1   9   0    4.31    0.57
  -2  -9   0    5.53    0.93
   2   9   0    6.58    0.64
   2   9   0    5.66    0.64
   2   9   0    6.74    0.77
  -3  -9   0   45.37    3.88
   3   9   0   42.82    2.54
   3   9   0   45.52    2.61
   3   9   0   46.80    2.88
   4   9   0   44.06    2.54
   4   9   0   45.09    2.60
   4   9   0   45.69    2.87
   5   9   0   -0.26    0.22
   5   9   0   -0.12    0.22
   5   9   0   -0.24    0.27
   2 -10   0   -0.11    0.24
   2 -10   0    0.68    0.39
  -2  10   0    0.44    0.32
  -2  10   0    0.24    0.35
   1 -10   0    7.29    0.87
  -1  10   0    6.92    0.85
   0 -10   0   13.93    1.36
   0  10   0   14.01    1.16
  -1 -10   0   17.69    1.61
   1  10   0   17.25    1.31
   1  10   0   14.27    1.21
  -2 -10   0    9.30    1.23
   2  10   0   11.38    0.91
   2  10   0    9.20    0.79
   2  10   0    9.78    0.94
   3  10   0    1.31    0.33
   3  10   0    2.33    0.48
   3  10   0    1.16    0.35
   4  10   0   15.17    1.10
   4  10   0   15.40    1.26
   4  10   0   14.53    1.09
   5  10   0    7.97    0.92
   5  10   0    8.32    0.77
   1 -11   0    0.81    0.41
  -1  11   0    0.74    0.42
   0  11   0   11.79    1.11
   1  11   0   11.97    1.09
   2  11   0   15.58    1.24
   2  11   0   16.73    1.42
   3  11   0    2.80    0.56
   3  11   0    2.08    0.43
   3  11   0    3.60    0.56
   4  11   0    0.76    0.35
   4  11   0    0.33    0.35
   4  11   0   -0.12    0.25
   4  11  -1   14.47    1.28
   4  11  -1   14.00    1.09
   4  11  -1   13.22    1.05
   3  11  -1   12.96    1.18
   3  11  -1   12.15    1.02
   2  11  -1    1.02    0.41
   1  11  -1    0.22    0.34
  -1 -11   1    0.12    0.41
   0  11  -1    5.21    0.75
   0 -11   1    5.12    0.80
  -1  11  -1   12.44    1.18
   1 -11   1   12.57    1.35
   5  10  -1    0.37    0.28
   5  10  -1    0.19    0.23
   5  10  -1   -0.12    0.28
   4  10  -1    8.06    0.74
   4  10  -1    7.18    0.72
   4  10  -1    7.62    0.88
   3  10  -1   64.12    3.14
   3  10  -1   56.34    3.50
   3  10  -1   55.46    3.18
  -3 -10   1   46.03    4.79
   2  10  -1   13.22    0.91
   2  10  -1   12.46    1.06
   2  10  -1    9.94    0.91
  -2 -10   1   10.11    1.36
   1  10  -1    2.50    0.50
  -1 -10   1    3.45    0.68
   0  10  -1    9.18    0.95
   0 -10   1   11.66    1.17
  -1  10  -1   16.26    1.29
   1 -10   1   15.88    1.58
   1 -10   1   17.22    1.18
  -2  10  -1    6.12    0.66
  -2  10  -1    5.94    0.79
   2 -10   1    5.61    0.88
   2 -10   1    5.84    0.64
   5   9  -1    5.42    0.71
   5   9  -1    5.73    0.63
   5   9  -1    6.02    0.62
   4   9  -1    8.59    0.75
   4   9  -1    8.16    0.76
   4   9  -1    9.32    0.91
  -4  -9   1    9.90    1.16
   3   9  -1    7.69    0.83
   3   9  -1    8.52    0.71
   3   9  -1    7.38    0.70
  -3  -9   1    6.91    1.13
   2   9  -1  326.47   16.93
   2   9  -1  323.91   16.50
   2   9  -1  344.08   18.35
  -2  -9   1  290.82   25.26
   1   9  -1    6.09    0.68
   1   9  -1    6.97    0.74
   1   9  -1    6.73    0.60
  -1  -9   1    6.02    0.89
   0   9  -1    2.62    0.51
   0  -9   1    3.29    0.55
   0  -9   1    2.75    0.37
  -1   9  -1    6.85    0.75
   1  -9   1    7.86    0.67
   1  -9   1    7.64    0.88
  -2   9  -1   23.40    1.53
  -2   9  -1   22.80    1.64
   2  -9   1   23.43    1.56
   2  -9   1   24.94    2.18
  -3   9  -1    4.14    0.65
  -3   9  -1    4.04    0.56
   3  -9   1    3.46    0.48
   6   8  -1    3.60    0.47
   6   8  -1    3.69    0.50
   6   8  -1    4.22    0.63
   5   8  -1    6.79    0.63
   5   8  -1    6.90    0.74
   5   8  -1    6.07    0.62
   4   8  -1    0.03    0.25
   4   8  -1   -0.15    0.16
   4   8  -1   -0.03    0.20
  -4  -8   1    0.40    0.34
   3   8  -1   17.96    1.26
   3   8  -1   17.07    1.09
   3   8  -1   15.82    1.09
  -3  -8   1   16.35    1.72
   2   8  -1   22.90    1.43
   2   8  -1   24.17    1.47
   2   8  -1   25.45    1.65
  -2  -8   1   23.18    2.20
   1   8  -1  236.25   15.63
   1   8  -1  254.34   14.46
   1   8  -1  288.05   14.11
  -1  -8   1  282.76   15.55
  -1  -8   1  310.03   21.59
   0   8  -1   95.90    5.86
   0   8  -1  105.84    6.31
   0   8  -1  113.29    5.66
   0  -8   1  119.03    8.60
   0  -8   1  104.07    6.20
  -1   8  -1    2.00    0.43
   1  -8   1    1.23    0.27
   1  -8   1    1.81    0.43
  -2   8  -1    2.33    0.44
  -2   8  -1    2.69    0.39
   2  -8   1    2.22    0.51
   2  -8   1    1.92    0.33
  -3   8  -1   39.45    2.42
  -3   8  -1   38.15    2.46
   3  -8   1   41.34    2.49
   3  -8   1   41.48    3.51
  -4   8  -1    1.17    0.40
   4  -8   1    0.38    0.31
   6   7  -1   14.92    1.09
   6   7  -1   15.56    1.06
   6   7  -1   15.29    1.24
  -6  -7   1   15.18    1.18
   5   7  -1    9.73    0.78
   5   7  -1   10.29    0.90
   5   7  -1   10.85    0.81
   4   7  -1   27.31    1.71
   4   7  -1   23.13    1.47
   4   7  -1   25.04    1.52
   3   7  -1   45.19    2.40
   3   7  -1   43.68    2.44
   3   7  -1   43.88    2.69
  -3  -7   1   40.44    3.70
   2   7  -1   72.77    3.70
   2   7  -1   75.33    3.78
   2   7  -1   69.23    4.12
  -2  -7   1   68.95    5.65
  -2  -7   1   60.00    4.04
   1   7  -1    0.86    0.19
   1   7  -1    0.98    0.23
   1   7  -1    1.32    0.28
  -1  -7   1    1.38    0.37
  -1  -7   1    1.61    0.17
  -1  -7   1    0.95    0.20
   0   7  -1   27.44    1.79
   0   7  -1   27.71    1.68
   0   7  -1   27.96    1.58
   0  -7   1   27.15    1.70
   0  -7   1   28.91    2.35
  -1   7  -1  202.24   11.61
  -1   7  -1  211.62   10.82
   1  -7   1  199.65   11.52
   1  -7   1  198.82   15.98
  -2   7  -1    7.98    0.65
  -2   7  -1    7.56    0.72
   2  -7   1    8.35    0.68
   2  -7   1    8.51    1.00
  -3   7  -1    7.80    0.75
  -3   7  -1    7.48    0.70
   3  -7   1    8.20    1.03
   3  -7   1    7.85    0.70
  -4   7  -1   31.74    2.07
   4  -7   1   35.44    2.10
   4  -7   1   30.23    2.97
   6   6  -1    8.62    0.78
   6   6  -1    9.99    0.76
   6   6  -1    9.68    0.91
  -6  -6   1    9.42    0.89
   5   6  -1   28.48    1.79
   5   6  -1   27.88    1.57
   5   6  -1   24.64    1.60
  -5  -6   1   24.01    1.64
   4   6  -1   47.72    2.90
   4   6  -1   47.84    2.66
   4   6  -1   46.13    2.58
  -4  -6   1   47.35    2.70
   3   6  -1  137.68    7.86
   3   6  -1  142.76    7.24
   3   6  -1  140.61    7.06
   3   6  -1  133.15    7.77
  -3  -6   1  126.31   10.87
   2   6  -1    5.63    0.52
   2   6  -1    5.39    0.45
   2   6  -1    5.89    0.60
   2   6  -1    5.13    0.44
  -2  -6   1    6.09    0.49
  -2  -6   1    5.76    0.77
   1   6  -1    3.52    0.33
   1   6  -1    3.58    0.45
   1   6  -1    3.72    0.34
   1   6  -1    3.59    0.40
  -1  -6   1    3.65    0.51
  -1  -6   1    3.34    0.26
  -1  -6   1    3.42    0.34
   0   6  -1   75.33    4.41
   0   6  -1   77.31    4.09
   0   6  -1   72.13    3.95
   0  -6   1   80.25    6.01
   0  -6   1   71.44    4.33
  -1   6  -1  191.24   10.99
  -1   6  -1  197.09   10.22
  -1   6  -1  191.17    9.88
   1  -6   1  195.06   15.15
   1  -6   1  188.55   10.92
  -2   6  -1  118.69    6.46
  -2   6  -1  118.24    6.44
   2  -6   1  122.02    9.55
  -3   6  -1   28.11    1.79
  -3   6  -1   26.45    1.76
   3  -6   1   31.34    1.84
   3  -6   1   30.19    2.62
  -4   6  -1    5.44    0.62
   4  -6   1    4.23    0.54
   4  -6   1    4.98    0.87
  -5   6  -1   10.59    1.00
   5  -6   1   11.14    0.94
   7   5  -1   18.53    1.28
   6   5  -1    8.51    0.69
   6   5  -1    8.83    0.85
   6   5  -1    8.17    0.73
  -6  -5   1    9.40    0.84
   5   5  -1   55.29    2.93
   5   5  -1   52.42    3.27
   5   5  -1   53.68    3.02
  -5  -5   1   53.60    3.10
   4   5  -1   22.85    1.27
   4   5  -1   20.77    1.31
   4   5  -1   22.67    1.44
  -4  -5   1   19.52    1.35
   3   5  -1   33.34    1.90
   3   5  -1   31.57    2.68
   3   5  -1   33.56    1.98
   3   5  -1   30.82    1.79
   3   5  -1   32.68    1.75
  -3  -5   1   28.58    1.81
  -3  -5   1   33.37    1.95
  -3  -5   1   28.80    2.73
   2   5  -1  134.74    7.28
   2   5  -1  130.38    7.35
   2   5  -1  118.46    6.60
   2   5  -1  132.11    6.77
  -2  -5   1  119.45   10.16
  -2  -5   1  132.94    7.32
   1   5  -1    3.08    0.28
   1   5  -1    3.23    0.28
   1   5  -1    3.17    0.38
   1   5  -1    3.00    0.33
  -1  -5   1    2.58    0.43
  -1  -5   1    2.88    0.28
  -1  -5   1    2.97    0.23
   0   5  -1   62.37    5.40
   0   5  -1   63.74    3.53
   0   5  -1   70.14    3.64
   0   5  -1   70.71    3.95
   0  -5   1   70.88    3.88
   0  -5   1   67.44    4.07
  -1   5  -1  189.98   10.25
  -1   5  -1  166.02    9.50
  -1   5  -1  187.81    9.22
   1  -5   1  191.93   10.20
   1  -5   1  174.01   10.27
   1  -5   1  192.83   14.16
   1  -5   1  156.09    9.25
  -2   5  -1  274.73   12.67
  -2   5  -1  241.89   13.17
  -2   5  -1  260.39   13.11
   2  -5   1  225.76   12.74
   2  -5   1  229.30   14.06
   2  -5   1  245.90   14.16
   2  -5   1  261.27   19.55
  -3   5  -1  246.78   13.40
  -3   5  -1  253.92   13.30
   3  -5   1  252.60   14.28
   3  -5   1  253.13   19.86
  -4   5  -1   20.64    1.41
   4  -5   1   22.48    1.42
   4  -5   1   19.39    2.02
  -5   5  -1   15.35    1.18
   5  -5   1   13.66    1.69
   5  -5   1   16.30    1.17
   7   4  -1    1.40    0.32
   7   4  -1    1.22    0.35
   7   4  -1    1.15    0.38
  -7  -4   1    1.30    0.44
   6   4  -1    4.28    0.46
   6   4  -1    4.23    0.51
   6   4  -1    4.35    0.56
  -6  -4   1    4.49    0.59
   5   4  -1  233.29   14.24
   5   4  -1  257.11   12.82
   5   4  -1  250.76   13.18
  -5  -4   1  258.19   13.36
   4   4  -1   61.45    3.48
   4   4  -1   59.22    3.24
   4   4  -1   61.57    3.51
   4   4  -1   54.13    3.13
  -4  -4   1   58.16    3.30
   3   4  -1  191.29   10.39
   3   4  -1  179.12    9.64
   3   4  -1  181.75    9.39
   3   4  -1  172.21   14.43
   3   4  -1  187.64   10.44
  -3  -4   1  188.11   10.42
  -3  -4   1  181.17    9.74
   2   4  -1   63.95    5.84
   2   4  -1   77.51    4.22
   2   4  -1   70.94    3.83
   2   4  -1   78.23    3.94
   2   4  -1   72.80    4.40
   2   4  -1   79.13    4.28
  -2  -4   1   77.69    4.26
  -2  -4   1   64.84    5.91
  -2  -4   1   78.50    3.97
   1   4  -1   15.46    0.92
   1   4  -1   15.99    1.00
   1   4  -1   17.12    1.00
   1   4  -1   17.01    1.37
  -1  -4   1   16.21    1.41
  -1  -4   1   15.79    1.00
   0   4  -1  254.07   13.43
   0   4  -1  244.57   20.09
   0   4  -1  265.48   14.53
   0   4  -1  245.74   13.09
   0  -4   1  255.36   20.07
   0  -4   1  265.06   14.54
   0  -4   1  254.46   14.48
   0  -4   1  259.37   15.26
   0  -4   1  267.39   13.11
  -1   4  -1   59.24    3.54
  -1   4  -1   69.38    3.82
   1  -4   1   64.63    5.26
   1  -4   1   66.08    3.84
   1  -4   1   65.72    3.45
   1  -4   1   69.67    3.78
  -2   4  -1  334.56   15.90
  -2   4  -1  310.05   16.40
  -2   4  -1  314.60   16.51
  -2   4  -1  331.25   17.66
   2  -4   1  290.85   17.70
   2  -4   1  330.27   15.98
   2  -4   1  294.05   24.51
   2  -4   1  295.38   17.65
  -3   4  -1  177.19    9.19
   3  -4   1  159.95   13.59
   3  -4   1  169.54    9.84
   3  -4   1  179.83    9.78
   3  -4   1  170.48    8.84
  -4   4  -1  180.44   10.53
   4  -4   1  217.08   11.21
   4  -4   1  189.71   15.58
  -5   4  -1   14.94    1.13
   5  -4   1   15.44    1.10
   5  -4   1   13.01    1.58
  -6   4  -1   16.20    1.28
   6  -4   1   15.68    1.21
   7   3  -1   10.96    0.80
   7   3  -1   10.32    0.95
  -7  -3   1   10.34    1.00
   6   3  -1   43.60    2.75
   6   3  -1   46.69    2.45
  -6  -3   1   41.68    2.65
   5   3  -1    1.45    0.26
   5   3  -1    1.95    0.36
  -5  -3   1    2.53    0.42
   4   3  -1  250.45   15.54
   4   3  -1  285.14   15.56
   4   3  -1  278.29   14.01
  -4  -3   1  282.86   14.58
   3   3  -1   72.99    4.02
   3   3  -1   74.33    3.62
   3   3  -1   64.86    5.61
   3   3  -1   65.93    4.02
  -3  -3   1   70.63    3.55
  -3  -3   1   59.56    3.77
  -3  -3   1   75.63    4.03
   2   3  -1  348.50   27.96
   2   3  -1  362.58   18.20
   2   3  -1  377.15   20.19
   2   3  -1  369.71   20.16
   2   3  -1  356.22   18.67
  -2  -3   1  365.21   18.84
  -2  -3   1  325.22   27.99
   1   3  -1    0.83    0.19
   1   3  -1    0.94    0.14
   1   3  -1    0.67    0.10
   1   3  -1    1.07    0.13
   1   3  -1    1.19    0.17
  -1  -3   1    0.98    0.16
  -1  -3   1    0.97    0.15
  -1  -3   1    0.88    0.23
   0   3  -1  278.11   22.69
   0   3  -1  274.91   15.16
   0   3  -1  295.61   16.36
   0   3  -1  295.37   16.40
   0   3  -1  296.59   14.79
   0   3  -1  298.89   17.28
   0  -3   1  294.70   17.26
   0  -3   1  314.10   22.69
   0  -3   1  290.52   16.40
   0  -3   1  268.73   16.36
  -1   3  -1  605.60   36.04
   1  -3   1  675.76   49.94
  -2   3  -1  117.63    5.73
  -2   3  -1  119.39    6.40
  -2   3  -1  112.91    5.97
  -2   3  -1  115.92    6.02
   2  -3   1  113.27    5.80
   2  -3   1   96.32    8.91
   2  -3   1  105.80    6.44
   2  -3   1  117.92    6.42
  -3   3  -1   19.22    1.12
   3  -3   1   14.98    1.10
   3  -3   1   18.59    1.01
   3  -3   1   16.82    1.15
  -4   3  -1  230.61   12.50
   4  -3   1  236.82   13.29
  -5   3  -1   50.83    2.99
  -6   3  -1    2.15    0.47
   6  -3   1    1.90    0.40
   7   2  -1    0.77    0.34
   7   2  -1    0.84    0.25
  -7  -2   1    0.87    0.41
   6   2  -1    7.82    0.59
   6   2  -1    7.38    0.71
  -6  -2   1    6.59    0.73
   5   2  -1  104.69    5.90
   5   2  -1  102.91    5.28
  -5  -2   1   95.68    5.57
   4   2  -1  173.38   10.15
   4   2  -1  172.60    9.11
   4   2  -1  183.01   10.13
  -4  -2   1  181.54    9.53
   3   2  -1    2.99    0.51
   3   2  -1    2.86    0.33
   3   2  -1    3.22    0.27
   3   2  -1    3.45    0.33
  -3  -2   1    2.89    0.33
  -3  -2   1    3.42    0.32
   2   2  -1   88.63    7.97
   2   2  -1  106.16    5.75
   2   2  -1  100.89    5.74
   2   2  -1  104.08    5.17
  -2  -2   1  101.28    5.38
   1   2  -1   36.56    2.05
   1   2  -1   37.53    1.86
   1   2  -1   39.11    1.91
   1   2  -1   33.44    2.07
   1   2  -1   34.04    2.85
  -1  -2   1   34.50    1.85
  -1  -2   1   34.99    2.06
  -1  -2   1   35.50    1.92
  -1  -2   1   37.88    2.07
  -1  -2   1   31.92    2.86
  -1   2  -1   84.80    3.92
  -1   2  -1   77.70    4.05
  -1   2  -1   77.01    4.07
  -1   2  -1   70.55    4.35
   1  -2   1   76.75    4.35
   1  -2   1   76.12    4.37
   1  -2   1   77.10    3.93
   1  -2   1   67.46    6.04
   1  -2   1   78.89    4.04
   1  -2   1   79.78    4.62
  -2   2  -1   28.15    1.82
  -2   2  -1   33.55    1.77
  -2   2  -1   32.75    1.74
   2  -2   1   31.49    1.86
   2  -2   1   30.51    1.66
  -3   2  -1   10.85    0.73
   3  -2   1    9.75    0.71
   3  -2   1    9.88    0.61
   3  -2   1   10.23    0.59
  -4   2  -1   43.60    2.49
   4  -2   1   41.25    2.59
   4  -2   1   43.70    2.26
   4  -2   1   42.15    2.30
  -5   2  -1   61.04    3.43
   5  -2   1   57.78    3.13
  -6   2  -1   19.10    1.41
   7   1  -1    1.32    0.38
   7   1  -1    0.87    0.26
  -7  -1   1    1.39    0.47
   6   1  -1    0.90    0.22
   6   1  -1    0.87    0.29
  -6  -1   1    0.73    0.33
   5   1  -1   11.85    0.77
   5   1  -1   11.12    0.90
  -5  -1   1   13.47    0.95
   4   1  -1   82.14    4.48
   4   1  -1   94.92    5.02
   4   1  -1   71.63    5.02
  -4  -1   1   96.93    4.76
   3   1  -1   25.71    1.36
   3   1  -1   26.07    1.54
  -3  -1   1   25.01    1.52
  -3  -1   1   23.91    1.48
   2   1  -1   74.04    4.11
   2   1  -1   72.10    4.13
   2   1  -1   69.05    3.69
  -2  -1   1   71.45    4.12
  -2  -1   1   71.10    3.86
  -2  -1   1   69.93    3.68
  -2  -1   1   73.78    3.67
   1   1  -1   30.06    1.76
   1   1  -1   30.87    1.77
   1   1  -1   26.52    2.46
   1   1  -1   29.95    1.65
   1   1  -1   30.80    1.59
  -1  -1   1   29.56    1.65
  -1  -1   1   30.50    1.58
  -1  -1   1   29.80    1.77
  -1  -1   1   32.62    1.77
  -2   1  -1   53.94    2.84
   2  -1   1   52.74    2.99
   2  -1   1   50.91    2.67
   2  -1   1   50.74    2.99
   2  -1   1   52.93    2.67
  -3   1  -1   11.52    0.75
   3  -1   1   11.49    0.73
   3  -1   1   12.16    0.63
   3  -1   1   10.14    0.63
   3  -1   1   10.93    0.74
  -4   1  -1    0.75    0.23
   4  -1   1    0.99    0.19
   4  -1   1    0.89    0.22
   4  -1   1    0.86    0.13
   4  -1   1    0.92    0.15
  -5   1  -1   41.03    2.45
   5  -1   1   39.42    2.20
   5  -1   1   42.96    2.51
  -6   1  -1   51.18    3.10
   6  -1   1   55.14    3.20
   6  -1   1   50.62    2.81
   7   0  -1    2.61    0.37
   7   0  -1    3.94    0.56
  -7   0   1    2.99    0.61
   6   0  -1    2.97    0.35
   6   0  -1    2.99    0.43
  -6   0   1    2.20    0.46
   5   0  -1   30.76    1.89
   5   0  -1   26.59    1.64
  -5   0   1   31.72    1.87
   4   0  -1   36.96    2.32
   4   0  -1   35.66    2.00
   4   0  -1   38.80    2.28
  -4   0   1   38.59    2.21
   3   0  -1    0.55    0.11
   3   0  -1    0.39    0.16
   3   0  -1    0.79    0.16
  -3   0   1    0.54    0.18
  -3   0   1    0.66    0.14
   2   0  -1   22.83    1.29
   2   0  -1   22.88    1.14
   2   0  -1   20.60    1.30
  -2   0   1   20.87    1.23
  -2   0   1   20.84    1.28
  -2   0   1   20.62    1.13
  -2   0   1   19.90    1.12
   1   0  -1  133.27    7.26
   1   0  -1  110.02    7.27
   1   0  -1  132.86    6.54
  -1   0   1  133.72    7.26
  -1   0   1  124.54    7.27
  -1   0   1  131.40    6.54
  -1   0   1  133.53    6.79
   0   0  -1   19.11    1.38
   0   0  -1   17.35    1.05
   0   0  -1   17.23    1.00
   0   0   1   17.35    1.06
   0   0   1   17.34    1.38
   0   0   1   16.62    0.89
   0   0   1   17.29    1.00
   0   0   1   17.26    1.00
  -3   0  -1    0.61    0.16
   3   0   1    0.19    0.06
   3   0   1    0.14    0.11
   3   0   1    0.09    0.10
   3   0   1    0.13    0.06
  -4   0  -1    0.26    0.17
   4   0   1    0.52    0.15
   4   0   1    0.50    0.11
   4   0   1    0.67    0.18
  -5   0  -1   37.38    2.24
   5   0   1   37.37    2.27
   5   0   1   36.25    2.06
   5   0   1   38.58    2.00
  -6   0  -1    0.66    0.32
   6   0   1    0.88    0.26
   6   0   1    0.64    0.18
  -7   0  -1   32.39    2.13
   7   0   1   32.85    2.12
   7   0   1   31.45    1.83
   6  -1  -1   81.78    4.37
   6  -1  -1   81.08    4.91
  -6   1   1   84.57    4.73
   5  -1  -1    3.82    0.38
   5  -1  -1    4.04    0.49
  -5   1   1    2.77    0.47
   4  -1  -1    4.93    0.55
   4  -1  -1    4.53    0.45
   4  -1  -1    6.03    0.42
   4  -1  -1    6.13    0.52
  -4   1   1    5.52    0.53
   3  -1  -1  197.84   10.40
   3  -1  -1  203.08   10.36
   3  -1  -1  202.85   11.51
   3  -1  -1  200.91   11.56
  -3   1   1  209.62   11.49
   2  -1  -1   95.99    5.67
   2  -1  -1   99.63    5.64
   2  -1  -1   98.19    5.07
   2  -1  -1   94.14    5.09
  -2   1   1  105.78    5.06
   1  -1  -1  583.16   32.79
  -1  -1  -1   52.34    2.78
  -1  -1  -1   52.86    3.17
  -1  -1  -1   53.92    2.82
   1   1   1   51.47    2.82
   1   1   1   55.13    3.17
   1   1   1   52.06    2.77
  -2  -1  -1    1.13    0.18
   2   1   1    1.23    0.19
   2   1   1    1.18    0.11
   2   1   1    1.10    0.12
  -3  -1  -1  481.43   23.99
   3   1   1  429.09   25.60
  -4  -1  -1    0.91    0.23
   4   1   1    0.35    0.16
   4   1   1    0.50    0.10
   4   1   1    0.42    0.13
   4   1   1    0.63    0.11
  -5  -1  -1    3.07    0.44
   5   1   1    2.16    0.34
   5   1   1    2.71    0.25
   5   1   1    2.21    0.30
  -6  -1  -1   33.56    2.15
   6   1   1   35.77    2.18
   6   1   1   34.56    1.90
  -7  -1  -1   13.60    1.18
   7   1   1   13.44    0.90
   7   1   1   13.57    1.08
  -6   2   1   16.44    1.30
   5  -2  -1  142.49    7.31
  -5   2   1  139.87    7.73
   4  -2  -1   35.80    2.14
   4  -2  -1   34.04    1.87
   4  -2  -1   31.57    1.98
  -4   2   1   36.22    2.08
   3  -2  -1   49.07    3.21
   3  -2  -1   56.49    3.19
   3  -2  -1   52.54    2.82
  -3   2   1   55.24    3.02
  -3   2   1   54.45    3.15
  -3   2   1   55.25    2.78
   2  -2  -1  238.08   13.65
   2  -2  -1  232.23   12.30
  -2   2   1  234.07   12.74
  -2   2   1  258.58   12.27
   1  -2  -1  360.31   19.63
   1  -2  -1  392.22   21.77
   1  -2  -1  402.71   21.74
  -1   2   1  395.00   21.76
  -1   2   1  382.79   20.14
  -1   2   1  385.27   21.74
  -1   2   1  383.93   19.62
   0  -2  -1  214.39   11.06
   0  -2  -1  188.85   11.92
   0  -2  -1  213.14   10.78
   0  -2  -1  227.74   11.96
   0   2   1  232.42   10.79
   0   2   1  189.59   11.95
   0   2   1  217.01   11.93
  -2  -2  -1  357.91   18.45
   2   2   1  327.23   19.70
   2   2   1  347.61   19.70
   2   2   1  368.65   18.25
  -3  -2  -1  211.58   11.90
   3   2   1  232.56   12.67
   3   2   1  221.19   11.39
   3   2   1  231.94   12.68
  -4  -2  -1   56.57    3.09
   4   2   1   57.71    2.85
   4   2   1   59.56    3.20
   4   2   1   45.99    3.21
  -5  -2  -1    0.64    0.28
   5   2   1    0.92    0.21
   5   2   1    0.88    0.16
   5   2   1    1.69    0.29
  -6  -2  -1    2.48    0.46
   6   2   1    2.31    0.28
   6   2   1    2.21    0.35
  -7  -2  -1    8.22    0.92
   7   2   1    9.37    0.67
   7   2   1    9.03    0.83
  -6   3   1    7.19    0.83
  -5   3   1   60.24    3.51
  -4   3   1   38.67    2.33
   3  -3  -1   19.15    1.43
   3  -3  -1   21.07    1.27
  -3   3   1   23.24    1.17
  -3   3   1   23.29    1.38
  -3   3   1   21.20    1.34
   2  -3  -1   28.28    1.79
   2  -3  -1   25.95    1.74
   2  -3  -1   29.87    1.60
  -2   3   1   28.39    1.66
  -2   3   1   30.39    1.66
  -2   3   1   30.24    1.78
   1  -3  -1  665.24   35.74
   1  -3  -1  697.65   39.61
  -1   3   1  743.38   35.73
  -1   3   1  709.46   36.66
  -1   3   1  701.57   39.60
   0  -3  -1  188.61   11.29
   0  -3  -1  190.76   15.56
   0  -3  -1  198.79   10.18
   0  -3  -1  198.97   11.24
   0   3   1  201.91   11.29
   0   3   1  187.42   11.25
   0   3   1  213.45   10.45
   0   3   1  209.28   10.18
   1   3   1  532.76   27.08
   1   3   1  534.51   30.02
  -2  -3  -1  416.85   21.74
  -2  -3  -1  429.82   23.23
   2   3   1  401.89   20.98
   2   3   1  456.19   23.27
   2   3   1  361.63   32.22
  -3  -3  -1   11.63    0.76
   3   3   1   11.80    0.65
   3   3   1   11.22    0.75
   3   3   1   10.93    0.74
   3   3   1   12.04    0.80
   3   3   1   11.78    0.71
   3   3   1   10.66    1.09
  -4  -3  -1  105.00    5.72
   4   3   1   98.77    6.04
   4   3   1  106.90    5.61
   4   3   1  104.13    6.05
   4   3   1  112.40    5.43
  -5  -3  -1   23.89    1.61
   5   3   1   27.16    1.64
   5   3   1   27.13    1.45
   5   3   1   25.33    1.53
  -6  -3  -1   24.58    1.57
   6   3   1   22.96    1.53
   6   3   1   21.90    1.42
   6   3   1   23.53    1.34
  -7  -3  -1    0.61    0.39
   7   3   1    0.93    0.25
   7   3   1    0.83    0.31
   7   3   1    1.05    0.33
   6  -4  -1    2.41    0.46
  -6   4   1    2.13    0.53
   5  -4  -1   21.57    1.52
  -5   4   1   21.51    1.52
   4  -4  -1   78.25    4.66
  -4   4   1   79.54    4.45
   3  -4  -1  153.93    9.09
   3  -4  -1  157.21    8.99
  -3   4   1  164.75    8.46
  -3   4   1  145.64    8.03
  -3   4   1  163.80    9.03
   2  -4  -1   26.24    1.62
   2  -4  -1   28.47    1.77
  -2   4   1   28.99    1.79
  -2   4   1   30.84    1.68
  -2   4   1   30.17    1.71
   1  -4  -1  132.44    6.92
   1  -4  -1  131.90    7.61
   1  -4  -1  133.11    7.68
  -1   4   1  133.08    7.10
  -1   4   1  134.69    7.66
  -1   4   1  137.22    6.89
   0  -4  -1   13.75    1.19
   0  -4  -1   14.48    0.84
   0  -4  -1   14.36    0.88
   0   4   1   14.87    0.95
   0   4   1   14.76    0.84
   0   4   1   14.80    0.88
   0   4   1   13.05    0.89
  -1  -4  -1    1.95    0.28
  -1  -4  -1    2.24    0.20
   1   4   1    2.21    0.21
   1   4   1    2.28    0.22
   1   4   1    2.07    0.25
   1   4   1    2.55    0.26
   1   4   1    1.97    0.20
  -2  -4  -1   61.11    5.35
  -2  -4  -1   70.98    3.85
   2   4   1   69.17    3.50
   2   4   1   74.33    3.85
   2   4   1   65.64    5.31
   2   4   1   62.41    3.88
   2   4   1   67.51    3.59
  -3  -4  -1  206.50   10.96
   3   4   1  219.14   12.30
   3   4   1  198.01   11.66
   3   4   1  203.29   10.83
   3   4   1  211.26   10.54
   3   4   1  188.60   16.20
   3   4   1  217.81   11.71
  -4  -4  -1   77.10    4.41
   4   4   1   82.28    4.64
   4   4   1   79.05    4.32
   4   4   1   79.51    4.17
   4   4   1   83.92    4.67
  -5  -4  -1  116.95    6.18
   5   4   1   98.02    6.50
   5   4   1  115.24    6.04
   5   4   1  121.34    5.85
  -6  -4  -1    5.97    0.70
   6   4   1    6.40    0.67
   6   4   1    6.67    0.57
   6   4   1    7.20    0.62
  -7  -4  -1   18.56    1.36
   7   4   1   16.75    1.19
   7   4   1   17.82    1.13
   7   4   1   18.21    1.31
   5  -5  -1    0.87    0.32
  -5   5   1    0.81    0.36
   4  -5  -1   29.12    2.01
  -4   5   1   34.55    2.01
   3  -5  -1  177.42    9.59
  -3   5   1  156.62    8.99
   2  -5  -1  332.02   18.76
   2  -5  -1  281.63   25.98
  -2   5   1  345.79   17.45
  -2   5   1  340.74   17.54
  -2   5   1  358.96   18.80
   1  -5  -1  219.68   18.71
   1  -5  -1  232.00   13.50
  -1   5   1  247.30   12.59
  -1   5   1  246.53   13.57
  -1   5   1  248.88   12.22
   0  -5  -1  207.54   16.03
   0  -5  -1  212.79   11.58
   0   5   1  205.28   10.80
   0   5   1  201.50   10.50
   0   5   1  197.29   11.65
  -1  -5  -1   43.34    3.31
  -1  -5  -1   42.24    2.40
   1   5   1   43.32    2.28
   1   5   1   42.00    2.41
   1   5   1   41.24    2.22
   1   5   1   41.86    2.47
   1   5   1   35.91    3.29
  -2  -5  -1   88.33    4.91
   2   5   1   86.33    4.96
   2   5   1   90.79    6.75
   2   5   1   87.60    4.57
   2   5   1   80.94    4.89
   2   5   1   80.48    4.45
   3   5   1    6.56    0.43
   3   5   1    7.73    0.50
   3   5   1    6.04    0.69
   3   5   1    6.27    0.45
   3   5   1    6.07    0.47
   3   5   1    6.13    0.53
  -4  -5  -1   -0.04    0.21
   4   5   1    0.05    0.17
   4   5   1    0.11    0.15
   4   5   1   -0.27    0.35
   4   5   1    0.10    0.12
   4   5   1    0.30    0.15
  -5  -5  -1   26.01    1.65
   5   5   1   27.61    1.70
   5   5   1   24.80    1.48
   5   5   1   26.31    1.57
  -6  -5  -1  115.72    6.25
   6   5   1  109.51    5.92
   6   5   1  113.55    6.59
   6   5   1  113.09    6.08
  -7  -5  -1   15.84    1.27
   7   5   1   16.22    1.07
   7   5   1   16.93    1.25
   7   5   1   15.44    1.12
   5  -6  -1    0.44    0.32
  -5   6   1    1.18    0.45
   4  -6  -1    3.47    0.74
   4  -6  -1    4.26    0.53
  -4   6   1    5.54    0.64
   3  -6  -1    7.93    1.11
   3  -6  -1   11.80    0.84
  -3   6   1   11.06    0.87
  -3   6   1   10.89    0.84
   2  -6  -1  306.21   27.51
   2  -6  -1  338.65   19.85
  -2   6   1  359.43   18.50
  -2   6   1  357.52   18.58
  -2   6   1  394.26   19.93
   1  -6  -1  355.89   29.94
   1  -6  -1  389.92   21.61
  -1   6   1  390.66   21.69
  -1   6   1  381.85   19.54
  -1   6   1  397.29   20.12
   0  -6  -1   65.48    5.25
   0  -6  -1   68.94    4.02
   0  -6  -1   63.99    3.80
   0   6   1   71.51    3.65
   0   6   1   63.16    3.90
   0   6   1   63.32    3.49
  -1  -6  -1    0.24    0.12
  -1  -6  -1    0.39    0.17
   1   6   1    0.39    0.14
   1   6   1    0.27    0.15
   1   6   1    0.23    0.16
   1   6   1    0.16    0.12
  -2  -6  -1    6.65    0.78
   2   6   1    7.35    0.53
   2   6   1    7.83    0.54
   2   6   1    7.03    0.60
   2   6   1    7.39    0.53
   2   6   1    7.94    0.69
  -3  -6  -1  172.48    8.72
   3   6   1  134.11    8.03
   3   6   1  144.92    7.84
   3   6   1  167.38   11.95
   3   6   1  147.66    8.72
   3   6   1  146.34    8.64
   4   6   1    1.71    0.30
   4   6   1    1.49    0.23
   4   6   1    1.42    0.27
   4   6   1    1.44    0.42
  -5  -6  -1    4.44    0.56
   5   6   1    5.55    0.57
   5   6   1    4.57    0.44
   5   6   1    3.86    0.47
  -6  -6  -1   14.37    1.17
   6   6   1   14.02    1.04
   6   6   1   16.00    1.19
   6   6   1   15.37    1.00
   4  -7  -1    2.73    0.70
   4  -7  -1    2.73    0.42
  -4   7   1    3.01    0.54
   3  -7  -1    1.37    0.49
   3  -7  -1    1.04    0.29
  -3   7   1    2.61    0.45
  -3   7   1    1.53    0.38
   2  -7  -1   47.33    2.76
   2  -7  -1   46.85    3.86
  -2   7   1   45.25    2.63
  -2   7   1   43.52    2.70
   1  -7  -1  205.83   11.59
   1  -7  -1  206.86   16.06
  -1   7   1  202.23   10.87
  -1   7   1  203.30   10.51
  -1   7   1  201.96   11.69
   0  -7  -1  166.32    9.78
   0  -7  -1  181.44   13.54
   0   7   1  171.24    9.90
   0   7   1  174.04    8.90
   0   7   1  167.96    9.20
  -1  -7  -1   17.78    1.18
  -1  -7  -1   21.20    1.62
   1   7   1   15.30    1.11
   1   7   1   21.60    1.21
   1   7   1   18.18    1.28
  -2  -7  -1    7.48    0.86
   2   7   1    7.70    0.60
   2   7   1    8.75    0.69
   2   7   1    7.66    0.58
   2   7   1    7.41    0.75
   2   7   1    8.70    0.61
  -3  -7  -1   24.96    2.29
   3   7   1   29.63    2.20
   3   7   1   27.48    1.73
   3   7   1   26.38    1.52
   3   7   1   23.55    1.55
   4   7   1   69.06    3.64
   4   7   1   66.38    4.07
   4   7   1   69.01    3.74
   5   7   1   19.63    1.37
   5   7   1   19.02    1.22
   5   7   1   18.60    1.18
   6   7   1    0.65    0.24
   6   7   1    0.43    0.29
   6   7   1    0.69    0.33
   4  -8  -1    4.21    0.57
  -4   8   1    4.35    0.65
   3  -8  -1    2.37    0.56
   3  -8  -1    2.34    0.40
  -3   8   1    2.63    0.48
  -3   8   1    3.12    0.55
   2  -8  -1    0.21    0.37
   2  -8  -1   -0.21    0.23
  -2   8   1    0.33    0.25
  -2   8   1    0.35    0.31
   1  -8  -1   22.58    1.88
   1  -8  -1   20.77    1.36
  -1   8   1   18.75    1.41
   0  -8  -1  150.43    8.74
   0   8   1  152.59    7.97
   0   8   1  150.35    8.27
   0   8   1  160.10    8.89
  -1  -8  -1   48.90    3.63
  -1  -8  -1   43.92    2.63
   1   8   1   40.76    2.55
   1   8   1   42.66    2.45
   1   8   1   44.28    2.76
  -2  -8  -1    3.84    0.68
   2   8   1    4.20    0.48
   2   8   1    4.99    0.56
   2   8   1    4.81    0.47
  -3  -8  -1    3.57    0.61
   3   8   1    3.31    0.46
   3   8   1    2.82    0.36
   3   8   1    3.28    0.41
   4   8   1   27.58    1.85
   4   8   1   28.03    1.63
   4   8   1   27.92    1.68
   5   8   1   26.35    1.55
   5   8   1   26.06    1.59
   5   8   1   24.38    1.75
   6   8   1    7.17    0.67
   6   8   1    7.51    0.81
   6   8   1    7.12    0.70
   3  -9  -1    1.15    0.49
   3  -9  -1    0.62    0.34
  -3   9   1    1.03    0.41
  -3   9   1    1.24    0.39
   2  -9  -1    6.70    0.69
   2  -9  -1    7.69    0.98
  -2   9   1    7.57    0.71
  -2   9   1    8.32    0.86
   1  -9  -1    3.28    0.56
   1  -9  -1    2.18    0.35
  -1   9   1    2.51    0.49
   0  -9  -1    0.06    0.25
   0   9   1   -0.24    0.22
   0   9   1   -0.33    0.27
  -1  -9  -1   66.20    5.04
   1   9   1   62.20    3.39
   1   9   1   64.60    3.81
   1   9   1   54.53    3.53
  -2  -9  -1  169.04   14.19
   2   9   1  186.48   10.38
   2   9   1  178.45    9.58
   2   9   1  184.24    9.33
   3   9   1   41.61    2.39
   3   9   1   35.06    2.58
   3   9   1   45.80    2.35
   4   9   1    0.24    0.23
   4   9   1    0.10    0.26
   4   9   1    0.14    0.24
   5   9   1    3.03    0.43
   5   9   1    4.60    0.54
   5   9   1    4.52    0.62
   2 -10  -1    2.80    0.63
  -2  10   1    3.82    0.65
  -2  10   1    3.67    0.54
   1 -10  -1    1.77    0.45
  -1  10   1    1.42    0.46
   0 -10  -1    9.66    0.98
   0  10   1    7.73    0.87
  -1 -10  -1   13.36    1.39
   1  10   1   13.60    0.97
   1  10   1   14.48    1.14
   1  10   1   12.10    1.09
   2  10   1    0.47    0.25
   2  10   1    0.72    0.34
   2  10   1    0.23    0.32
   3  10   1  115.12    6.49
   3  10   1  101.32    5.94
   3  10   1  110.16    5.80
   4  10   1    3.36    0.56
   4  10   1    2.86    0.45
   4  10   1    2.96    0.48
   5  10   1    8.30    0.79
   5  10   1    8.18    0.78
   5  10   1    9.83    0.97
  -1  11   1    0.12    0.35
   0  11   1    8.11    0.94
   1  11   1   11.93    1.08
   2  11   1   21.10    1.70
   2  11   1   24.97    1.85
   2  11   1   31.12    1.74
   3  11   1    1.21    0.41
   3  11   1    1.02    0.40
   3  11   1    1.36    0.37
   4  11   1   14.93    1.19
   4  11   1   15.69    1.15
   4  11   1   16.64    1.36
   3  11  -2   14.16    1.10
   2  11  -2   20.77    1.36
  -2 -11   2   16.40    1.93
   1  11  -2   19.12    1.41
  -1 -11   2   19.08    1.94
   0  11  -2   -0.05    0.28
   0 -11   2    0.03    0.40
  -1  11  -2    3.62    0.69
   4  10  -2    0.38    0.26
   4  10  -2    0.79    0.30
   4  10  -2    0.81    0.38
   3  10  -2    0.58    0.29
   3  10  -2    0.54    0.36
   3  10  -2    0.49    0.28
  -3 -10   2    0.01    0.58
   2  10  -2   18.59    1.24
  -2 -10   2   15.82    1.81
   1  10  -2   41.81    2.33
  -1 -10   2   34.46    3.26
   0  10  -2    8.95    0.90
   0 -10   2   10.29    1.13
  -1  10  -2    3.44    0.59
   1 -10   2    2.82    0.57
   1 -10   2    2.67    0.39
  -2  10  -2    3.08    0.59
   2 -10   2    2.73    0.42
   5   9  -2    1.59    0.43
   5   9  -2    1.67    0.36
   5   9  -2    1.99    0.38
   4   9  -2    0.73    0.35
   4   9  -2    0.36    0.25
   4   9  -2    0.72    0.27
  -4  -9   2    1.67    0.50
   3   9  -2   19.62    1.25
   3   9  -2   19.99    1.45
   3   9  -2   17.85    1.23
  -3  -9   2   17.38    1.95
   2   9  -2    2.89    0.51
   2   9  -2    3.02    0.41
   2   9  -2    3.13    0.44
  -2  -9   2    2.47    0.70
   1   9  -2   41.42    2.65
   1   9  -2   41.52    2.44
  -1  -9   2   40.52    2.56
  -1  -9   2   42.48    3.56
   0   9  -2   40.46    2.61
   0  -9   2   43.24    2.67
   0  -9   2   47.99    3.72
  -1   9  -2   14.49    1.17
   1  -9   2   16.14    1.10
   1  -9   2   15.53    1.51
  -2   9  -2    0.28    0.25
  -2   9  -2    0.39    0.33
   2  -9   2    0.52    0.38
   2  -9   2    0.30    0.24
  -3   9  -2   11.88    0.96
  -3   9  -2   11.25    1.03
   3  -9   2   11.58    0.95
   6   8  -2    0.15    0.27
   6   8  -2    0.27    0.32
   6   8  -2    0.06    0.21
   5   8  -2   17.14    1.32
   5   8  -2   15.68    1.13
   5   8  -2   16.80    1.13
   4   8  -2   -0.05    0.23
   4   8  -2    0.42    0.23
   4   8  -2   -0.11    0.19
  -4  -8   2    1.20    0.49
   3   8  -2   26.34    1.74
   3   8  -2   30.06    1.74
   3   8  -2   32.79    2.00
  -3  -8   2   29.28    2.74
   2   8  -2   30.47    1.76
   2   8  -2   30.84    1.99
   2   8  -2   30.87    1.78
  -2  -8   2   27.44    2.69
   1   8  -2    0.61    0.30
   1   8  -2    1.12    0.27
   1   8  -2    0.60    0.28
  -1  -8   2    1.18    0.46
  -1  -8   2    0.68    0.25
   0   8  -2   15.25    1.14
   0   8  -2   15.61    1.21
   0  -8   2   17.01    1.51
   0  -8   2   15.20    1.07
  -1   8  -2   67.99    3.92
   1  -8   2   70.55    4.07
  -2   8  -2    7.16    0.61
  -2   8  -2    5.52    0.66
   2  -8   2    6.33    0.59
   2  -8   2    7.36    0.87
  -3   8  -2    3.56    0.48
  -3   8  -2    2.64    0.49
   3  -8   2    3.30    0.66
   3  -8   2    1.71    0.34
  -4   8  -2   45.78    2.75
   4  -8   2   44.31    2.78
   6   7  -2    0.08    0.25
   6   7  -2    0.12    0.26
   6   7  -2   -0.12    0.18
  -6  -7   2   -0.10    0.28
   5   7  -2    0.44    0.22
   5   7  -2    1.07    0.31
   5   7  -2    0.81    0.33
  -5  -7   2    0.48    0.30
   4   7  -2   71.62    4.11
   4   7  -2   81.42    4.62
   4   7  -2   79.68    4.21
  -4  -7   2   74.15    6.39
   3   7  -2   35.78    1.94
   3   7  -2   33.76    1.96
   3   7  -2   34.69    2.18
  -3  -7   2   31.46    3.03
   2   7  -2    9.41    0.71
   2   7  -2   11.38    0.86
   2   7  -2   10.23    0.73
   2   7  -2   10.41    0.67
  -2  -7   2    9.65    1.19
  -2  -7   2   10.10    0.79
   1   7  -2   90.62    5.04
   1   7  -2   95.28    5.49
   1   7  -2   92.41    4.92
  -1  -7   2   95.03    7.52
  -1  -7   2   95.43    5.41
  -1  -7   2   93.13    5.61
   0   7  -2    0.27    0.20
   0   7  -2   -0.23    0.20
   0   7  -2    0.26    0.15
   0  -7   2    0.13    0.26
   0  -7   2    0.02    0.15
  -1   7  -2   15.61    1.06
   1  -7   2   14.73    1.00
   1  -7   2   14.25    1.40
  -2   7  -2   73.63    4.32
  -2   7  -2   77.60    4.28
   2  -7   2   82.87    6.34
   2  -7   2   77.26    4.53
  -3   7  -2   11.37    0.87
  -3   7  -2   10.21    0.88
   3  -7   2   12.24    1.27
   3  -7   2   11.10    0.86
  -4   7  -2    9.45    0.91
   4  -7   2   10.60    0.87
   6   6  -2   11.09    0.99
   6   6  -2    9.75    0.83
   6   6  -2   10.15    0.80
  -6  -6   2    9.85    0.92
   5   6  -2    5.45    0.64
   5   6  -2    5.61    0.55
   5   6  -2    6.33    0.60
  -5  -6   2    5.40    0.63
   4   6  -2    1.45    0.31
   4   6  -2    2.24    0.32
   4   6  -2    1.50    0.33
  -4  -6   2    1.89    0.35
   3   6  -2   72.71    4.52
   3   6  -2   78.64    4.58
   3   6  -2   76.78    4.06
   3   6  -2   79.02    4.15
  -3  -6   2   71.15    6.29
  -3  -6   2   80.18    4.53
   2   6  -2  103.31    6.34
   2   6  -2  109.08    5.70
   2   6  -2  118.67    6.53
   2   6  -2  110.63    5.83
  -2  -6   2  103.69    8.77
  -2  -6   2  109.54    6.31
   1   6  -2   24.70    1.53
   1   6  -2   22.93    1.34
   1   6  -2   24.09    1.37
   1   6  -2   23.34    1.48
  -1  -6   2   24.61    2.06
  -1  -6   2   21.33    1.45
  -1  -6   2   24.09    1.46
   0   6  -2    4.86    0.46
   0   6  -2    5.10    0.49
   0   6  -2    4.93    0.42
   0  -6   2    5.06    0.43
   0  -6   2    6.50    0.64
  -1   6  -2    3.07    0.39
  -1   6  -2    2.64    0.34
   1  -6   2    2.54    0.32
   1  -6   2    2.12    0.40
  -2   6  -2   42.81    2.58
  -2   6  -2   46.65    2.64
   2  -6   2   48.61    3.85
   2  -6   2   46.72    2.74
  -3   6  -2   59.31    3.34
  -3   6  -2   56.33    3.33
   3  -6   2   60.06    3.49
   3  -6   2   60.52    4.93
  -4   6  -2   37.79    2.50
   4  -6   2   43.19    3.67
   4  -6   2   44.64    2.59
  -5   6  -2    1.77    0.45
   5  -6   2    1.15    0.32
   6   5  -2   19.94    1.44
   6   5  -2   19.38    1.30
   6   5  -2   19.38    1.23
  -6  -5   2   17.99    1.34
   5   5  -2   56.10    2.99
   5   5  -2   54.29    3.37
   5   5  -2   54.85    3.09
  -5  -5   2   53.97    3.15
   4   5  -2   22.36    1.43
   4   5  -2   20.54    1.23
   4   5  -2   20.26    1.29
  -4  -5   2   19.22    1.32
   3   5  -2    7.00    0.51
   3   5  -2    5.18    0.47
   3   5  -2    6.35    0.52
   3   5  -2    6.97    0.58
  -3  -5   2    5.74    0.52
  -3  -5   2    5.90    0.84
   2   5  -2    4.15    0.50
   2   5  -2    4.13    0.41
   2   5  -2    4.07    0.34
   2   5  -2    4.37    0.35
   2   5  -2    3.30    0.29
  -2  -5   2    4.06    0.38
  -2  -5   2    3.86    0.66
   1   5  -2    0.02    0.07
   1   5  -2    0.01    0.07
   1   5  -2   -0.08    0.11
   1   5  -2    0.36    0.15
   1   5  -2    0.14    0.10
  -1  -5   2    0.01    0.19
  -1  -5   2    0.79    0.16
  -1  -5   2    0.22    0.12
   0   5  -2  100.94    5.44
   0   5  -2  105.64    8.15
   0   5  -2  103.43    6.18
   0   5  -2   97.58    5.30
   0   5  -2  100.81    5.90
   0  -5   2  109.55    8.12
   0  -5   2  102.39    5.32
   0  -5   2   98.95    5.84
  -1   5  -2    1.33    0.24
  -1   5  -2    0.97    0.20
  -1   5  -2    0.65    0.13
   1  -5   2    0.82    0.26
   1  -5   2    1.00    0.24
   1  -5   2    1.06    0.18
   1  -5   2    1.10    0.19
  -2   5  -2   38.54    1.91
  -2   5  -2   38.76    2.07
  -2   5  -2   37.21    2.09
  -2   5  -2   40.10    2.20
   2  -5   2   36.95    2.01
   2  -5   2   30.25    2.16
   2  -5   2   35.48    3.05
   2  -5   2   34.24    2.25
  -3   5  -2   75.68    4.17
  -3   5  -2   74.04    4.14
   3  -5   2   77.41    4.40
   3  -5   2   74.73    6.17
  -4   5  -2   58.11    3.49
   4  -5   2   61.62    3.63
   4  -5   2   63.44    5.15
  -5   5  -2   21.65    1.53
   5  -5   2   23.10    1.53
   7   4  -2    0.40    0.28
   6   4  -2    4.18    0.48
   6   4  -2    3.43    0.52
  -6  -4   2    5.71    0.67
   5   4  -2   55.97    3.39
   5   4  -2   55.51    3.01
  -5  -4   2   54.74    3.20
   4   4  -2  305.60   15.45
   4   4  -2  296.74   17.15
  -4  -4   2  303.34   16.03
   3   4  -2   89.18    5.02
   3   4  -2   85.31    4.61
   3   4  -2   85.77    4.49
   3   4  -2   92.43    4.97
  -3  -4   2   86.11    4.66
  -3  -4   2   76.58    6.96
   2   4  -2    0.73    0.28
   2   4  -2    0.81    0.14
   2   4  -2    0.40    0.13
   2   4  -2    0.39    0.12
   2   4  -2    0.76    0.15
   2   4  -2    1.07    0.21
  -2  -4   2    1.21    0.36
  -2  -4   2    0.65    0.16
  -2  -4   2    0.92    0.19
   1   4  -2    4.57    0.47
   1   4  -2    4.12    0.32
   1   4  -2    4.24    0.31
   1   4  -2    4.07    0.32
  -1  -4   2    4.33    0.35
  -1  -4   2    4.09    0.54
   0   4  -2  178.70    9.42
   0   4  -2  191.37   14.12
   0   4  -2  180.10   10.21
   0   4  -2  182.50   10.74
   0   4  -2  176.11    9.19
   0  -4   2  167.38   10.16
   0  -4   2  178.69    9.21
   0  -4   2  189.83   14.10
   0  -4   2  179.01   10.22
   0  -4   2  173.44   10.70
  -1   4  -2  220.73   11.30
  -1   4  -2  228.21   10.97
   1  -4   2  201.66   12.20
   1  -4   2  206.35   10.99
   1  -4   2  217.25   16.86
   1  -4   2  216.05   12.14
   2  -4   2    0.47    0.14
  -3   4  -2   48.52    2.84
   3  -4   2   54.61    2.73
   3  -4   2   47.35    3.04
   3  -4   2   50.70    4.22
   3  -4   2   51.45    2.99
  -4   4  -2  207.00   11.06
   4  -4   2  191.74   16.35
   4  -4   2  219.12   11.75
  -5   4  -2   48.90    2.95
   5  -4   2   49.05    4.32
   5  -4   2   51.80    3.05
  -6   4  -2    3.00    0.54
   6  -4   2    2.61    0.45
   7   3  -2    4.43    0.60
   7   3  -2    3.60    0.45
  -7  -3   2    3.62    0.64
   6   3  -2   -0.24    0.16
   6   3  -2    0.06    0.22
  -6  -3   2   -0.35    0.25
   5   3  -2    0.62    0.29
   5   3  -2    0.83    0.23
  -5  -3   2    0.83    0.32
   4   3  -2  381.13   21.75
   4   3  -2  380.18   19.60
   4   3  -2  395.07   21.76
  -4  -3   2  380.62   20.34
   3   3  -2  200.38    9.95
   3   3  -2  191.19   11.02
   3   3  -2  189.93   11.04
  -3  -3   2  194.35   10.33
   2   3  -2  392.63   19.05
   2   3  -2  378.36   29.26
   2   3  -2  421.51   21.09
   2   3  -2  321.76   21.10
  -2  -3   2  384.40   19.70
  -2  -3   2  373.07   21.12
  -2  -3   2  346.63   29.29
   1   3  -2   31.38    1.71
   1   3  -2   29.44    1.77
   1   3  -2   23.68    1.55
   1   3  -2   33.44    2.39
   1   3  -2   25.57    1.74
   1   3  -2   27.53    1.59
  -1  -3   2   29.78    1.59
  -1  -3   2   29.94    1.57
  -1  -3   2   31.22    1.74
  -1  -3   2   28.33    2.42
   0   3  -2   12.05    0.68
   0   3  -2   13.11    1.05
   0   3  -2   11.54    0.77
   0   3  -2   11.72    0.78
   0   3  -2   12.46    0.69
   0  -3   2   10.76    0.76
   0  -3   2   11.89    0.69
   0  -3   2   12.62    0.74
   0  -3   2   11.36    0.77
  -1   3  -2  825.40   64.32
  -2   3  -2    7.35    0.50
  -2   3  -2    7.39    0.48
  -2   3  -2    6.81    0.50
   2  -3   2    7.45    0.51
   2  -3   2    7.13    0.46
   2  -3   2    6.71    0.76
   2  -3   2    6.89    0.53
  -3   3  -2   77.67    4.56
   3  -3   2   83.09    4.85
   3  -3   2   84.54    4.35
   3  -3   2   89.05    4.83
  -4   3  -2  162.33    8.54
   4  -3   2  175.17    9.06
   4  -3   2  137.40   12.60
  -5   3  -2   54.01    3.02
   5  -3   2   49.40    4.40
   5  -3   2   50.45    3.09
  -6   3  -2   54.66    3.37
   6  -3   2   59.61    3.49
   7   2  -2   15.14    1.21
   7   2  -2   14.60    1.01
  -7  -2   2   13.54    1.20
   6   2  -2   -0.08    0.15
   6   2  -2   -0.29    0.20
  -6  -2   2   -0.07    0.25
   5   2  -2   11.18    0.73
   5   2  -2   10.39    0.86
  -5  -2   2    9.46    0.85
   4   2  -2    1.44    0.31
   4   2  -2    1.09    0.23
   4   2  -2    1.02    0.31
  -4  -2   2    2.01    0.34
  -4  -2   2    1.99    0.34
   3   2  -2  252.89   14.86
   3   2  -2  271.56   13.39
   3   2  -2  255.29   14.87
  -3  -2   2  277.65   13.37
  -3  -2   2  253.43   13.90
   2   2  -2  256.84   13.83
   2   2  -2  254.00   12.46
   2   2  -2  264.93   13.83
  -2  -2   2  226.36   13.83
  -2  -2   2  247.22   12.91
  -2  -2   2  216.44   19.19
   1   2  -2  258.88   12.91
   1   2  -2  254.51   14.30
   1   2  -2  241.21   15.07
   1   2  -2  261.92   19.83
   1   2  -2  259.62   14.32
  -1  -2   2  263.41   12.91
  -1  -2   2  273.37   14.33
  -1  -2   2  247.58   14.31
  -1  -2   2  222.67   13.34
   0   2  -2   23.96    1.25
   0   2  -2   24.35    1.46
   0   2  -2   24.14    1.93
   0   2  -2   23.52    1.41
   0   2  -2   23.53    1.28
   0   2  -2   25.43    1.38
   0   2  -2   25.16    1.27
   0  -2   2   20.45    1.40
   0  -2   2   23.17    1.28
   0  -2   2   24.35    1.93
   0  -2   2   24.53    1.39
   0  -2   2   21.92    1.45
   0  -2   2   22.87    1.26
  -1   2  -2  271.43   14.06
  -1   2  -2  276.31   13.95
  -1   2  -2  262.51   15.94
  -1   2  -2  277.11   15.06
   1  -2   2  261.57   15.92
   1  -2   2  264.62   20.90
   1  -2   2  268.48   13.93
   1  -2   2  255.71   15.08
   1  -2   2  270.43   15.05
  -2   2  -2  373.82   18.50
  -2   2  -2  355.26   18.31
   2  -2   2  354.33   17.83
   2  -2   2  366.89   19.77
   2  -2   2  346.07   19.77
   2  -2   2  309.64   27.44
  -3   2  -2  173.18    8.93
   3  -2   2  173.81    8.55
   3  -2   2  149.43   13.22
   3  -2   2  169.18    9.51
   3  -2   2  171.09    8.53
  -4   2  -2   14.97    1.08
   4  -2   2   14.76    1.08
   4  -2   2   16.88    0.95
   4  -2   2   17.56    0.92
  -5   2  -2    2.29    0.42
   5  -2   2    1.94    0.24
  -6   2  -2    2.16    0.44
   7   1  -2    8.44    0.84
   7   1  -2    7.36    0.67
  -7  -1   2    7.46    0.91
   6   1  -2   22.49    1.59
   6   1  -2   23.93    1.39
  -6  -1   2   22.13    1.58
   5   1  -2   46.77    2.63
   5   1  -2   51.73    3.00
  -5  -1   2   47.54    2.84
   4   1  -2    0.05    0.14
   4   1  -2   -0.28    0.19
   4   1  -2    0.46    0.21
  -4  -1   2   -0.09    0.18
  -4  -1   2    0.26    0.20
   3   1  -2  113.12    6.66
   3   1  -2  112.07    5.96
   3   1  -2  116.43    6.64
  -3  -1   2  111.69    6.23
  -3  -1   2  120.17    6.66
  -3  -1   2  120.22    5.94
   2   1  -2    2.12    0.41
   2   1  -2    2.29    0.27
   2   1  -2    2.35    0.25
   2   1  -2    2.65    0.21
  -2  -1   2    2.06    0.27
   1   1  -2  332.76   20.29
   1   1  -2  400.04   21.75
   1   1  -2  367.55   30.15
  -1  -1   2  414.85   21.75
  -1  -1   2  393.03   21.76
  -1  -1   2  407.83   20.30
   0   1  -2  237.89   13.69
   0   1  -2  202.82   12.98
   0  -1   2  249.19   11.71
   0  -1   2  231.50   12.98
  -1   1  -2  172.50    8.97
  -1   1  -2  174.92    8.88
  -1   1  -2  165.57   10.18
   1  -1   2  179.01    8.96
   1  -1   2  180.07    8.87
   1  -1   2  161.51   13.33
   1  -1   2  167.32    9.60
   1  -1   2  160.05   10.16
   1  -1   2  168.15    9.59
  -2   1  -2   79.53    3.96
   2  -1   2   79.55    3.89
   2  -1   2   72.76    4.18
   2  -1   2   61.96    5.85
  -3   1  -2  330.81   17.56
   3  -1   2  343.09   16.85
   3  -1   2  344.28   18.72
   3  -1   2  310.95   18.71
  -4   1  -2   28.67    1.72
   4  -1   2   27.70    1.52
   4  -1   2   29.36    1.73
   4  -1   2   27.23    1.74
   4  -1   2   29.68    1.51
  -5   1  -2    0.00    0.21
   5  -1   2    0.28    0.12
   5  -1   2    0.36    0.17
  -6   1  -2    0.34    0.30
   6  -1   2   -0.03    0.12
   6   0  -2   36.85    2.00
   6   0  -2   33.52    2.26
  -6   0   2   34.29    2.22
   5   0  -2   41.68    2.59
   5   0  -2   41.69    2.28
  -5   0   2   41.51    2.50
   4   0  -2   31.09    1.77
   4   0  -2   26.50    1.79
   4   0  -2   23.19    1.51
  -4   0   2   29.89    1.70
   3   0  -2   11.16    0.82
   3   0  -2   11.14    0.78
   3   0  -2   11.22    0.66
  -3   0   2   10.48    0.78
  -3   0   2   10.29    0.64
  -3   0   2   11.36    0.76
   2   0  -2    2.45    0.19
   2   0  -2    1.85    0.23
   2   0  -2    1.44    0.22
  -2   0   2    2.10    0.26
  -2   0   2    2.36    0.20
  -2   0   2    1.88    0.24
  -1   0  -2   26.92    1.69
  -1   0  -2   27.74    1.48
   1   0   2   26.48    2.19
   1   0   2   27.78    1.48
  -2   0  -2  107.42    5.72
  -3   0  -2   77.51    4.17
   3   0   2   73.46    4.36
   3   0   2   79.85    4.36
  -4   0  -2  111.44    6.02
   4   0   2  103.53    6.33
   4   0   2  117.94    6.32
  -5   0  -2    1.65    0.35
   5   0   2    2.58    0.23
   5   0   2    1.91    0.27
   5   0   2    1.93    0.30
   5   0   2    2.28    0.25
  -6   0  -2   -0.03    0.25
   6   0   2   -0.02    0.12
   6   0   2   -0.21    0.18
  -7   0  -2    1.17    0.44
   7   0   2    1.51    0.37
   7   0   2    1.04    0.25
   6  -1  -2    5.36    0.51
   6  -1  -2    4.33    0.59
  -6   1   2    4.24    0.64
   5  -1  -2  115.55    5.85
   5  -1  -2  110.37    6.54
  -5   1   2  109.86    6.20
   4  -1  -2   26.81    1.75
   4  -1  -2   28.44    1.54
  -4   1   2   27.47    1.70
   3  -1  -2   14.44    1.10
   3  -1  -2   15.35    1.06
   3  -1  -2   16.72    0.93
  -3   1   2   16.41    1.05
  -3   1   2   17.22    0.91
   2  -1  -2  619.56   34.92
   2  -1  -2  612.18   34.96
  -2   1   2  614.51   32.62
  -2   1   2  602.17   31.51
  -2   1   2  653.45   34.95
   1  -1  -2  393.01   22.66
   1  -1  -2  411.47   22.64
  -1   1   2  424.84   22.64
  -1   1   2  416.77   20.44
  -1   1   2  405.55   20.41
  -1   1   2  361.24   21.12
   0  -1  -2  135.18   12.00
   0  -1  -2  159.28    8.04
   0  -1  -2  169.16    8.70
   0   1   2  153.97    8.04
   0   1   2  161.71    8.70
   0   1   2  140.26   12.01
  -3  -1  -2   44.82    2.50
  -4  -1  -2   13.70    0.95
   4   1   2   13.59    0.91
   4   1   2   15.56    0.90
  -5  -1  -2   22.70    1.43
   5   1   2   21.09    1.21
   5   1   2   21.42    1.36
   5   1   2   22.91    1.19
   5   1   2   21.77    1.41
  -6  -1  -2    3.35    0.52
   6   1   2    3.58    0.34
   6   1   2    3.13    0.40
  -7  -1  -2    2.22    0.53
   7   1   2    1.79    0.36
   7   1   2    1.93    0.28
   5  -2  -2   14.89    1.14
  -5   2   2   14.57    1.13
   4  -2  -2   21.10    1.44
   4  -2  -2   21.40    1.24
  -4   2   2   22.84    1.43
   3  -2  -2    1.08    0.26
   3  -2  -2    1.08    0.22
   3  -2  -2    1.23    0.22
  -3   2   2    1.68    0.28
  -3   2   2    1.09    0.16
   2  -2  -2   16.17    1.01
   2  -2  -2   17.61    1.16
  -2   2   2   18.51    1.00
  -2   2   2   17.52    1.05
  -3  -2  -2  824.64   43.32
  -4  -2  -2  125.50    6.49
   4   2   2  120.20    6.81
   4   2   2  114.40    6.83
  -5  -2  -2   18.32    1.30
   5   2   2   17.02    1.27
   5   2   2   22.17    1.26
   5   2   2   21.22    1.09
  -6  -2  -2   38.59    2.25
   6   2   2   35.20    1.96
   6   2   2   35.57    2.22
  -7  -2  -2    4.63    0.66
   7   2   2    3.56    0.51
   7   2   2    4.91    0.45
  -6   3   2   39.47    2.53
  -5   3   2   15.47    1.19
  -4   3   2   16.39    1.17
   3  -3  -2   13.84    1.07
   3  -3  -2   13.43    0.93
  -3   3   2   15.66    0.86
  -3   3   2   15.41    0.99
   2  -3  -2    0.17    0.15
   2  -3  -2    0.10    0.11
  -2   3   2    0.98    0.19
  -2   3   2    0.13    0.13
  -2   3   2    0.27    0.11
   1  -3  -2    6.12    0.46
   1  -3  -2    6.75    0.54
   1  -3  -2    6.80    0.50
  -1   3   2    6.94    0.54
  -1   3   2    6.96    0.47
  -1   3   2    7.24    0.51
   0   3   2  786.20   44.23
   1   3   2  492.13   23.71
   1   3   2  443.09   26.28
   1   3   2  465.14   24.30
  -2  -3  -2  188.96   13.42
   2   3   2  231.65   12.71
   2   3   2  236.29   12.75
   2   3   2  235.85   11.79
   2   3   2  231.25   11.48
   2   3   2  231.06   13.41
  -3  -3  -2  256.07   13.47
   3   3   2  272.44   14.35
   3   3   2  225.78   19.93
   3   3   2  252.14   13.30
   3   3   2  265.72   14.34
  -4  -3  -2   23.17    1.43
   4   3   2   23.21    1.44
   4   3   2   23.79    1.25
   4   3   2   24.29    1.44
   4   3   2   23.54    1.35
  -5  -3  -2    6.98    0.67
   5   3   2    7.51    0.58
   5   3   2    7.97    0.61
   5   3   2    8.22    0.50
   5   3   2    8.18    0.61
  -6  -3  -2   15.74    1.16
   6   3   2   15.01    1.01
   6   3   2   16.89    1.10
   6   3   2   15.13    0.94
  -7  -3  -2   32.74    2.11
   7   3   2   31.62    2.07
   7   3   2   33.19    1.83
  -6   4   2   23.46    1.71
   5  -4  -2   40.18    2.42
  -5   4   2   33.56    2.32
   4  -4  -2    0.55    0.26
  -4   4   2    0.85    0.29
   3  -4  -2   13.61    1.05
  -3   4   2   15.89    1.03
   2  -4  -2  102.58    5.50
   2  -4  -2  109.48    6.04
  -2   4   2  104.30    5.65
  -2   4   2   94.89    5.44
  -2   4   2  108.09    5.66
  -2   4   2  109.63    6.08
   1  -4  -2  186.36   10.28
  -1   4   2  189.02    9.32
  -1   4   2  183.83    9.58
  -1   4   2  165.21   10.33
   0  -4  -2    3.76    0.41
   0   4   2    4.62    0.37
   0   4   2    4.30    0.36
   0   4   2    3.98    0.34
   0   4   2    3.83    0.39
  -1  -4  -2   43.10    3.16
  -1  -4  -2   40.31    2.40
   1   4   2   39.46    2.18
   1   4   2   35.51    2.12
   1   4   2   40.29    2.38
  -2  -4  -2   24.18    1.43
   2   4   2   23.94    1.36
   2   4   2   23.65    1.49
   2   4   2   25.87    1.96
   2   4   2   24.06    1.33
   2   4   2   24.04    1.43
   2   4   2   25.03    1.48
   3   4   2  108.20    5.75
   3   4   2  113.02    6.51
   3   4   2  116.52    6.18
   3   4   2  105.52    6.21
   3   4   2  108.27    5.59
   3   4   2  100.70    8.59
  -4  -4  -2   83.00    4.37
   4   4   2   81.51    4.26
   4   4   2   69.39    6.39
   4   4   2   79.17    4.11
   4   4   2   81.86    4.56
   4   4   2   82.14    4.60
  -5  -4  -2   10.49    0.81
   5   4   2    9.41    0.61
   5   4   2   10.30    0.75
   5   4   2    9.41    0.68
  -6  -4  -2   23.93    1.55
   6   4   2   22.37    1.32
   6   4   2   22.20    1.39
   6   4   2   23.48    1.51
  -7  -4  -2   14.28    1.10
   7   4   2   12.34    0.84
   7   4   2   11.09    0.95
   5  -5  -2    8.32    0.85
  -5   5   2    8.98    0.93
   4  -5  -2   15.61    1.17
  -4   5   2   15.91    1.18
   3  -5  -2   95.77    5.86
  -3   5   2  105.89    5.55
   2  -5  -2  312.81   18.59
  -2   5   2  331.57   17.30
  -2   5   2  339.40   16.79
  -2   5   2  327.61   17.39
  -2   5   2  331.51   18.65
   1  -5  -2  198.65   10.62
   1  -5  -2  159.73   14.67
  -1   5   2  197.23   10.70
  -1   5   2  195.44    9.92
  -1   5   2  184.27    9.62
   0  -5  -2   12.65    1.12
   0  -5  -2   13.10    0.83
   0   5   2   13.19    0.85
   0   5   2   13.82    0.82
   0   5   2   12.50    0.92
  -1  -5  -2   64.99    4.77
  -1  -5  -2   59.94    3.47
  -1  -5  -2   57.49    3.62
   1   5   2   62.10    3.28
   1   5   2   60.40    3.49
   1   5   2   57.70    3.56
   1   5   2   60.99    3.20
  -2  -5  -2   28.44    1.73
  -2  -5  -2   25.59    2.37
   2   5   2   32.44    2.34
   2   5   2   31.11    1.63
   2   5   2   29.63    1.73
   2   5   2   27.55    1.64
   2   5   2   30.73    1.81
   3   5   2   12.00    0.89
   3   5   2   13.80    0.84
   3   5   2   13.75    0.85
   3   5   2   13.88    1.18
   3   5   2   13.17    0.82
   4   5   2   46.06    2.38
   4   5   2   42.69    2.60
   4   5   2   41.69    3.67
   4   5   2   46.03    2.46
   4   5   2   46.34    2.67
  -5  -5  -2   15.49    1.05
   5   5   2   14.46    0.93
   5   5   2   15.00    0.87
   5   5   2   12.20    0.99
  -6  -5  -2   26.28    1.79
   6   5   2   26.61    1.66
   6   5   2   28.92    1.60
   6   5   2   29.14    1.83
  -7  -5  -2    4.42    0.65
   7   5   2    5.65    0.54
   7   5   2    4.77    0.55
   7   5   2    4.53    0.59
   5  -6  -2   46.13    2.88
  -5   6   2   43.79    2.83
   4  -6  -2   11.15    0.93
  -4   6   2   10.12    0.93
   3  -6  -2    9.89    0.80
  -3   6   2    8.79    0.79
   2  -6  -2  289.37   15.66
  -2   6   2  282.94   15.73
  -2   6   2  264.76   14.65
  -2   6   2  272.63   14.15
  -2   6   2  269.65   14.60
   1  -6  -2  119.36    6.24
   1  -6  -2   98.19    8.62
  -1   6   2  111.96    5.68
  -1   6   2  109.13    5.89
  -1   6   2  104.89    6.32
   0  -6  -2  499.06   30.78
   0  -6  -2  584.99   42.65
   0   6   2  584.31   28.63
   0   6   2  520.57   30.89
  -1  -6  -2    2.53    0.30
  -1  -6  -2    1.89    0.24
   1   6   2    1.58    0.28
   1   6   2    2.26    0.30
   1   6   2    1.92    0.27
   1   6   2    2.02    0.27
  -2  -6  -2    7.07    0.76
  -2  -6  -2    9.33    0.57
   2   6   2    7.95    0.63
   2   6   2    6.19    0.54
   2   6   2    8.07    0.57
   2   6   2    8.20    0.57
   2   6   2    8.26    0.70
   3   6   2  103.87    5.38
   3   6   2  111.66    8.13
   3   6   2  103.23    5.52
   3   6   2   98.47    5.90
   3   6   2   99.57    5.98
   4   6   2   11.14    0.80
   4   6   2    9.87    0.71
   4   6   2    9.45    0.67
   5   6   2   38.31    2.11
   5   6   2   37.67    2.19
   5   6   2   39.44    2.40
  -6  -6  -2   24.38    1.67
   6   6   2   25.69    1.68
   6   6   2   24.74    1.46
   6   6   2   23.90    1.52
   4  -7  -2   45.53    4.20
   4  -7  -2   52.52    3.05
  -4   7   2   48.52    2.96
   3  -7  -2   77.80    4.57
  -3   7   2   76.11    4.36
  -3   7   2   77.41    4.38
   2  -7  -2   -0.31    0.30
   2  -7  -2    0.15    0.19
  -2   7   2    0.12    0.27
  -2   7   2    0.21    0.23
   1  -7  -2   43.25    3.61
   1  -7  -2   43.70    2.62
  -1   7   2   44.42    2.58
  -1   7   2   43.67    2.42
  -1   7   2   44.10    2.72
   0  -7  -2   18.02    1.18
   0  -7  -2   19.31    1.61
   0   7   2   18.20    1.24
   0   7   2   19.12    1.31
   0   7   2   19.16    1.16
  -1  -7  -2  148.93    9.01
  -1  -7  -2  155.91    9.44
  -1  -7  -2  178.74   12.45
   1   7   2  166.60    9.14
   1   7   2  157.10    8.21
   1   7   2  143.74    8.45
  -2  -7  -2   23.33    2.17
   2   7   2   25.46    1.54
   2   7   2   28.37    1.51
   2   7   2   28.48    1.70
   2   7   2   25.00    2.11
   3   7   2    7.00    0.54
   3   7   2    7.19    0.66
   3   7   2    6.02    0.54
   3   7   2    7.14    0.63
   4   7   2   22.40    1.51
   4   7   2   22.16    1.37
   4   7   2   23.05    1.33
   5   7   2   29.16    1.61
   5   7   2   24.39    1.64
   5   7   2   29.81    1.84
   6   7   2   11.86    0.89
   6   7   2   11.40    1.01
   6   7   2   12.08    0.85
   4  -8  -2    7.99    0.81
  -4   8   2    7.14    0.84
   3  -8  -2   56.40    3.19
   3  -8  -2   49.41    4.41
  -3   8   2   51.62    3.09
  -3   8   2   50.54    3.12
   2  -8  -2   89.73    7.00
   2  -8  -2   79.04    5.03
  -2   8   2   87.99    4.80
  -2   8   2   88.70    4.87
   1  -8  -2   31.19    1.86
   1  -8  -2   29.99    2.53
  -1   8   2   30.11    1.97
  -1   8   2   26.70    1.87
   0  -8  -2   38.21    3.32
   0  -8  -2   40.10    2.44
   0   8   2   40.99    2.44
   0   8   2   42.78    2.30
   0   8   2   43.05    2.60
  -1  -8  -2   12.96    1.11
   1   8   2   11.93    0.84
   1   8   2   12.02    0.93
   1   8   2   10.73    0.95
  -2  -8  -2   31.73    2.81
   2   8   2   33.44    1.99
   2   8   2   35.41    2.17
   2   8   2   34.71    1.93
   3   8   2    0.66    0.24
   3   8   2    0.41    0.20
   3   8   2    0.44    0.19
   4   8   2    2.43    0.33
   4   8   2    2.21    0.39
   4   8   2    2.13    0.35
   5   8   2    1.34    0.33
   5   8   2    2.08    0.40
   5   8   2    2.06    0.32
   6   8   2   20.35    1.34
   6   8   2   21.47    1.40
   6   8   2   22.91    1.59
   3  -9  -2   14.79    1.12
   3  -9  -2   14.40    1.54
  -3   9   2   13.75    1.15
  -3   9   2   12.80    1.19
   2  -9  -2   66.64    5.37
   2  -9  -2   67.84    3.88
  -2   9   2   62.33    3.81
  -2   9   2   62.53    3.71
   1  -9  -2   16.22    1.44
  -1   9   2   13.01    1.14
   0  -9  -2   56.25    4.39
   0   9   2   47.81    3.33
   0   9   2   55.98    3.00
   0   9   2   55.68    3.19
  -1  -9  -2   11.67    1.16
   1   9   2   12.55    0.91
   1   9   2   12.83    1.03
   1   9   2   13.05    1.05
   2   9   2   19.01    1.35
   2   9   2   17.04    1.25
   2   9   2   18.04    1.18
   3   9   2   58.86    3.38
   3   9   2   57.27    3.66
   3   9   2   63.73    3.30
   4   9   2    3.35    0.46
   4   9   2    3.04    0.39
   4   9   2    2.62    0.46
   5   9   2    0.72    0.33
   5   9   2    0.96    0.32
   5   9   2    0.58    0.27
   2 -10  -2    4.99    0.80
  -2  10   2    4.88    0.63
  -2  10   2    4.00    0.70
   1 -10  -2   42.10    3.46
  -1  10   2   39.71    2.59
   0  10   2    1.18    0.41
   1  10   2   21.08    1.70
   1  10   2   29.23    1.87
   1  10   2   27.69    1.62
   2  10   2    1.12    0.35
   2  10   2    0.65    0.26
   2  10   2   -0.10    0.32
   3  10   2   10.30    0.95
   3  10   2    8.72    0.83
   3  10   2    8.30    0.76
   4  10   2   13.80    1.18
   4  10   2   14.04    1.07
   4  10   2   13.75    1.01
   5  10   2   28.71    1.86
   5  10   2   27.25    1.81
   5  10   2   33.57    2.11
  -1  11   2    5.42    0.78
   0  11   2    9.83    1.01
   1  11   2    8.19    0.92
   2  11   2    0.47    0.35
   2  11   2    0.18    0.37
   2  11   2    0.58    0.28
   3  11   2   -0.05    0.22
   3  11   2   -0.22    0.31
   3  11   2    0.11    0.35
   4  11   2    3.26    0.61
   4  11   2    3.69    0.57
   4  11   2    3.05    0.48
   3  11  -3   10.13    0.89
   2  11  -3    2.74    0.48
  -2 -11   3    1.99    0.75
   1  11  -3    3.89    0.60
  -1 -11   3    3.65    0.86
   0  11  -3   23.07    1.67
   0 -11   3   22.42    2.20
   4  10  -3    0.08    0.25
   4  10  -3   -0.15    0.26
   3  10  -3    9.02    0.78
  -3 -10   3    8.54    1.39
   2  10  -3    9.65    0.80
  -2 -10   3    8.00    1.25
   1  10  -3    1.50    0.39
  -1 -10   3    0.68    0.51
   0  10  -3   11.01    0.99
   0 -10   3   10.91    1.26
  -1  10  -3   11.95    1.06
   1 -10   3   10.41    1.25
   1 -10   3   12.92    0.95
  -2  10  -3   15.07    1.31
   2 -10   3   17.49    1.23
   5   9  -3    0.40    0.26
   5   9  -3   -0.11    0.22
   5   9  -3   -0.20    0.28
   4   9  -3    7.42    0.65
   4   9  -3    5.18    0.72
   4   9  -3    5.93    0.64
   3   9  -3   12.87    1.06
   3   9  -3   11.18    0.88
   3   9  -3   13.04    0.92
  -3  -9   3   10.61    1.49
   2   9  -3   39.05    2.49
   2   9  -3   39.54    2.24
  -2  -9   3   35.29    3.37
   1   9  -3   16.48    1.17
  -1  -9   3   18.35    1.76
  -1  -9   3   16.94    1.21
   0   9  -3    0.54    0.30
   0  -9   3    0.97    0.42
   0  -9   3    0.73    0.25
  -1   9  -3    2.48    0.49
   1  -9   3    1.99    0.49
   1  -9   3    1.68    0.30
  -2   9  -3   16.94    1.29
   2  -9   3   17.62    1.69
   2  -9   3   17.00    1.21
  -3   9  -3    4.86    0.68
   3  -9   3    3.44    0.48
   5   8  -3    1.33    0.40
   5   8  -3    0.95    0.30
   5   8  -3    0.99    0.28
   4   8  -3   29.69    1.95
   4   8  -3   27.01    1.71
   4   8  -3   28.50    1.69
  -4  -8   3   26.89    2.69
   3   8  -3    6.88    0.62
   3   8  -3    6.00    0.57
   3   8  -3    5.65    0.68
  -3  -8   3    5.23    1.01
   2   8  -3    2.27    0.45
   2   8  -3    2.18    0.34
   2   8  -3    1.62    0.34
  -2  -8   3    2.01    0.65
   1   8  -3  274.47   13.56
   1   8  -3  284.11   14.71
   1   8  -3  221.57   13.19
  -1  -8   3  282.31   14.62
  -1  -8   3  222.76   20.23
   0   8  -3   53.23    3.13
   0  -8   3   58.96    4.59
   0  -8   3   54.12    3.30
  -1   8  -3    5.76    0.65
   1  -8   3    6.67    0.85
   1  -8   3    7.76    0.62
  -2   8  -3    1.06    0.27
  -2   8  -3    0.24    0.27
   2  -8   3    0.60    0.23
   2  -8   3    0.56    0.35
  -3   8  -3   12.37    1.04
   3  -8   3   13.02    1.00
   3  -8   3   14.79    1.48
   6   7  -3    6.39    0.63
   6   7  -3    6.70    0.81
   6   7  -3    6.06    0.68
  -6  -7   3    5.66    0.70
   5   7  -3    5.24    0.57
   5   7  -3    6.27    0.62
   5   7  -3    5.87    0.71
  -5  -7   3    6.46    0.63
   4   7  -3   20.75    1.34
   4   7  -3   19.92    1.50
   4   7  -3   21.70    1.32
  -4  -7   3   21.75    2.16
   3   7  -3   68.14    3.64
   3   7  -3   66.83    3.71
   3   7  -3   66.93    4.07
   3   7  -3   67.95    4.07
   2   7  -3  229.69   11.58
   2   7  -3  231.64   13.08
   2   7  -3  235.39   11.33
   2   7  -3  196.53   12.55
  -2  -7   3  221.25   12.53
  -2  -7   3  201.55   17.39
   1   7  -3   48.46    2.99
   1   7  -3   57.63    3.38
   1   7  -3   57.55    3.43
   1   7  -3   59.01    3.08
  -1  -7   3   49.45    4.59
  -1  -7   3   61.74    3.32
   0   7  -3  336.25   16.86
   0   7  -3  322.81   18.72
   0   7  -3  330.74   17.32
   0  -7   3  305.60   18.64
   0  -7   3  353.61   25.87
  -1   7  -3  111.76    5.92
   1  -7   3  106.08    6.26
   1  -7   3  109.22    8.70
  -2   7  -3    9.98    0.71
  -2   7  -3    9.36    0.78
   2  -7   3    8.65    1.05
   2  -7   3    9.69    0.72
  -3   7  -3    2.15    0.40
  -3   7  -3    1.87    0.33
   3  -7   3    1.16    0.26
   3  -7   3    1.52    0.47
  -4   7  -3   39.37    2.58
   4  -7   3   44.28    2.60
   6   6  -3    1.56    0.37
   6   6  -3    1.76    0.45
   6   6  -3    1.90    0.35
  -6  -6   3    1.63    0.40
   5   6  -3   12.96    0.97
   5   6  -3   12.99    1.10
   5   6  -3   14.51    0.95
  -5  -6   3   13.32    1.00
   4   6  -3   46.65    2.83
   4   6  -3   45.34    2.50
   4   6  -3   41.40    2.79
   4   6  -3   46.80    2.58
  -4  -6   3   45.60    2.59
   3   6  -3    1.87    0.23
   3   6  -3    1.15    0.24
   3   6  -3    1.32    0.27
   3   6  -3    1.46    0.31
  -3  -6   3    1.79    0.36
  -3  -6   3    2.06    0.62
   2   6  -3    0.24    0.13
   2   6  -3    0.12    0.16
   2   6  -3    0.02    0.16
   2   6  -3    0.27    0.21
  -2  -6   3    0.52    0.43
  -2  -6   3   -0.10    0.17
   1   6  -3  277.55   16.45
   1   6  -3  294.08   17.26
   1   6  -3  303.36   15.19
   1   6  -3  293.36   14.83
  -1  -6   3  275.07   22.75
  -1  -6   3  294.29   16.41
   0   6  -3   44.98    3.27
   0   6  -3   56.45    2.92
   0   6  -3   53.91    3.17
   0   6  -3   49.38    2.81
   0  -6   3   52.50    3.11
   0  -6   3   61.31    4.35
  -1   6  -3   41.38    2.30
  -1   6  -3   41.29    2.15
   1  -6   3   38.55    2.37
   1  -6   3   39.10    3.31
  -2   6  -3   49.17    2.95
  -2   6  -3   52.68    2.92
   2  -6   3   53.21    3.09
   2  -6   3   55.30    4.35
  -3   6  -3    0.01    0.19
  -3   6  -3   -0.09    0.19
   3  -6   3    0.04    0.20
   3  -6   3   -0.25    0.33
  -4   6  -3    5.65    0.62
   4  -6   3    6.99    0.63
   4  -6   3    6.28    0.96
   5  -6   3   48.47    2.96
   6   5  -3    1.85    0.40
   6   5  -3    1.42    0.30
   6   5  -3    1.94    0.39
  -6  -5   3    1.16    0.37
   5   5  -3    2.54    0.40
   5   5  -3    2.49    0.43
   5   5  -3    2.70    0.36
  -5  -5   3    1.95    0.39
   4   5  -3  129.10    6.62
   4   5  -3  124.43    6.80
   4   5  -3  125.49    7.38
  -4  -5   3  128.53    6.87
   3   5  -3   95.61    5.72
   3   5  -3   94.61    5.10
   3   5  -3   95.54    4.97
   3   5  -3   96.75    5.55
  -3  -5   3   96.90    5.13
  -3  -5   3   96.74    5.55
  -3  -5   3   86.97    7.72
   2   5  -3   16.42    0.96
   2   5  -3   16.23    1.10
   2   5  -3   15.92    1.01
   2   5  -3   15.82    0.97
  -2  -5   3   14.62    1.56
  -2  -5   3   16.16    1.08
   1   5  -3    0.21    0.15
   1   5  -3   -0.03    0.10
   1   5  -3    0.24    0.11
   1   5  -3    0.14    0.11
  -1  -5   3    0.12    0.12
  -1  -5   3   -0.04    0.27
   0   5  -3   49.89    2.58
   0   5  -3   48.69    2.65
   0   5  -3   48.83    2.89
   0   5  -3   48.74    3.01
   0  -5   3   43.15    2.59
   0  -5   3   53.55    3.97
   0  -5   3   47.55    2.84
  -1   5  -3  265.90   12.62
  -1   5  -3  250.23   14.84
  -1   5  -3  231.21   13.00
   1  -5   3  251.66   13.98
   1  -5   3  249.59   12.68
   1  -5   3  235.89   14.06
  -2   5  -3   59.92    3.26
  -2   5  -3   61.33    3.25
   2  -5   3   56.58    3.53
   2  -5   3   55.05    3.15
   2  -5   3   60.28    3.44
   2  -5   3   62.24    4.84
  -3   5  -3   15.08    0.99
  -3   5  -3   14.62    0.98
   3  -5   3   15.74    1.49
   3  -5   3   13.70    0.99
  -4   5  -3    1.09    0.31
   4  -5   3    0.97    0.25
   4  -5   3    0.62    0.44
  -5   5  -3   10.96    0.94
   5  -5   3   11.54    0.90
   6   4  -3    2.93    0.51
   6   4  -3    2.94    0.41
  -6  -4   3    2.00    0.45
   5   4  -3    9.14    0.81
   5   4  -3    9.27    0.67
  -5  -4   3    7.17    0.75
   4   4  -3   91.86    5.75
   4   4  -3  101.57    5.17
  -4  -4   3  101.54    5.39
   3   4  -3  224.86   12.21
   3   4  -3  218.20   10.98
  -3  -4   3  188.50   16.94
  -3  -4   3  222.71   12.22
  -3  -4   3  215.05   11.37
   2   4  -3   31.85    1.84
   2   4  -3   33.89    1.80
   2   4  -3   33.50    2.03
   2   4  -3   35.92    2.04
  -2  -4   3   31.09    2.84
  -2  -4   3   32.58    2.02
  -2  -4   3   31.62    1.83
   1   4  -3  100.20    6.95
   1   4  -3   86.42    5.06
   1   4  -3   88.38    5.25
   1   4  -3   87.68    4.54
   1   4  -3   85.08    4.64
  -1  -4   3   83.94    7.00
  -1  -4   3   79.93    5.03
   0   4  -3   47.31    3.64
   0   4  -3   43.61    2.36
   0   4  -3   42.66    2.75
   0   4  -3   45.44    2.65
   0   4  -3   46.64    2.42
   0  -4   3   41.29    2.38
   0  -4   3   45.91    3.63
   0  -4   3   42.86    2.65
   0  -4   3   46.86    2.61
  -1   4  -3  276.93   16.71
  -1   4  -3  291.79   15.83
  -1   4  -3  288.83   14.22
  -1   4  -3  277.99   14.71
  -1   4  -3  279.90   14.63
   1  -4   3  268.90   14.26
   1  -4   3  284.99   21.89
   1  -4   3  274.30   15.76
   1  -4   3  273.18   15.83
  -2   4  -3  137.96    7.21
  -2   4  -3  138.07    7.25
   2  -4   3  130.61    7.01
   2  -4   3  128.35    7.79
   2  -4   3  142.13   10.79
   2  -4   3  139.64    7.73
  -3   4  -3  103.49    5.27
  -3   4  -3  101.66    5.20
   3  -4   3   86.31    5.60
   3  -4   3  100.86    7.80
   3  -4   3   98.06    5.56
   3  -4   3   90.29    5.03
  -4   4  -3   50.03    2.92
   4  -4   3   49.73    3.04
   4  -4   3   53.78    4.36
  -5   4  -3    0.10    0.24
   5  -4   3    0.29    0.24
   5  -4   3    0.27    0.44
  -6   4  -3   11.36    1.03
   6  -4   3   12.59    0.99
   6   3  -3    0.23    0.26
   6   3  -3    0.47    0.22
  -6  -3   3   -0.01    0.31
   5   3  -3    3.69    0.43
   5   3  -3    4.04    0.52
  -5  -3   3    3.88    0.54
   4   3  -3  238.71   12.14
   4   3  -3  232.56   13.50
  -4  -3   3  238.42   12.62
   3   3  -3  124.72    7.88
   3   3  -3  143.55    7.87
   3   3  -3  142.13    7.10
  -3  -3   3  138.80    7.37
   2   3  -3  432.34   24.24
   2   3  -3  414.40   33.57
   2   3  -3  444.78   21.86
   2   3  -3  455.64   24.21
  -2  -3   3  382.19   33.62
  -2  -3   3  424.88   24.25
  -2  -3   3  451.20   22.61
   1   3  -3    6.26    0.43
   1   3  -3    6.21    0.45
   1   3  -3    6.04    0.42
   1   3  -3    7.17    0.66
   1   3  -3    6.09    0.49
  -1  -3   3    6.53    0.48
  -1  -3   3    6.05    0.40
  -1  -3   3    6.02    0.73
  -1  -3   3    6.69    0.43
   0   3  -3    0.25    0.07
   0   3  -3    0.05    0.07
   0   3  -3    0.42    0.16
   0   3  -3    0.19    0.10
   0   3  -3    0.16    0.10
   0   3  -3    0.31    0.09
   0  -3   3    0.17    0.09
   0  -3   3    0.11    0.09
   0  -3   3    0.18    0.11
   0  -3   3    0.38    0.18
  -1   3  -3  495.47   44.42
   1  -3   3  591.10   32.00
   1  -3   3  621.75   44.41
  -2   3  -3  199.58   10.33
  -2   3  -3  192.02   11.85
  -2   3  -3  203.70   10.42
   2  -3   3  191.74   11.16
   2  -3   3  198.24   11.12
   2  -3   3  188.19   10.05
   2  -3   3  205.03   15.49
  -3   3  -3  298.83   15.31
   3  -3   3  303.63   22.75
   3  -3   3  298.51   14.74
   3  -3   3  294.41   16.34
   3  -3   3  251.16   16.35
  -4   3  -3   56.14    3.17
   4  -3   3   53.50    3.30
   4  -3   3   58.89    4.72
  -5   3  -3   17.46    1.22
   5  -3   3   16.11    1.80
   5  -3   3   18.50    1.20
  -6   3  -3    6.03    0.70
   6  -3   3    5.67    0.63
   6   2  -3   30.00    1.68
   6   2  -3   25.40    1.90
  -6  -2   3   29.58    1.88
   5   2  -3  137.13    7.97
   5   2  -3  138.54    7.14
  -5  -2   3  135.78    7.50
   4   2  -3   30.43    1.91
   4   2  -3   29.35    1.67
  -4  -2   3   28.72    1.79
   3   2  -3  196.27   10.04
   3   2  -3  204.04   11.17
   3   2  -3  168.40   11.14
  -3  -2   3  213.38   11.21
  -3  -2   3  197.07   10.43
   2   2  -3  408.82   32.27
   2   2  -3  418.08   20.98
   2   2  -3  433.88   23.26
   2   2  -3  432.13   23.28
  -2  -2   3  416.93   21.71
  -2  -2   3  413.80   23.29
  -2  -2   3  362.76   32.28
   1   2  -3  705.37   54.97
   0   2  -3   16.88    1.12
   0   2  -3   17.10    0.98
   0   2  -3   20.55    1.50
   0   2  -3   17.02    1.08
   0  -2   3   15.01    1.49
   0  -2   3   16.93    1.06
   0  -2   3   17.03    0.97
  -1   2  -3    1.21    0.12
  -1   2  -3    0.94    0.23
  -1   2  -3    0.90    0.10
   1  -2   3    0.84    0.11
   1  -2   3    0.88    0.14
   1  -2   3    0.91    0.11
   1  -2   3    0.89    0.10
  -2   2  -3  499.06   24.75
  -2   2  -3  405.25   28.29
  -2   2  -3  485.29   24.98
   2  -2   3  490.74   24.72
   2  -2   3  493.25   26.72
   2  -2   3  477.50   37.11
  -3   2  -3  317.45   16.52
   3  -2   3  294.81   15.88
   3  -2   3  335.37   17.63
   3  -2   3  305.48   24.52
   3  -2   3  309.82   17.63
  -4   2  -3  108.58    5.88
   4  -2   3  111.57    5.55
   4  -2   3  106.41    5.56
   4  -2   3  106.08    6.22
  -5   2  -3   39.42    2.14
   5  -2   3   30.79    3.07
  -6   2  -3    6.89    0.75
   6  -2   3    7.73    1.06
   6   1  -3   12.34    1.05
   6   1  -3   12.72    0.88
  -6  -1   3   12.20    1.06
   5   1  -3   62.71    3.86
   5   1  -3   66.13    3.43
  -5  -1   3   62.12    3.64
   4   1  -3  218.74   12.37
   4   1  -3  214.32   11.12
  -4  -1   3  216.77   11.59
   3   1  -3  143.52    7.78
   3   1  -3  143.67    7.81
   3   1  -3  145.91    6.99
  -3  -1   3  132.80    6.99
  -3  -1   3  127.07    7.80
  -3  -1   3  119.73    7.26
   2   1  -3   36.03    3.55
   2   1  -3   41.01    2.57
   2   1  -3   45.17    2.57
   2   1  -3   46.66    2.29
  -2  -1   3   46.80    2.40
  -2  -1   3   43.53    2.60
   1   1  -3   45.03    2.29
   1   1  -3   46.02    2.55
   1   1  -3   41.53    2.55
   1   1  -3   43.36    3.54
  -1  -1   3   43.23    2.36
  -1  -1   3   44.54    2.57
  -1  -1   3   42.25    2.28
   0   1  -3    0.48    0.14
   0   1  -3    0.78    0.13
   0   1  -3    0.85    0.10
   0   1  -3    0.59    0.08
   0  -1   3    0.87    0.10
   0  -1   3    1.28    0.14
   0  -1   3    0.76    0.20
   0  -1   3    0.74    0.11
   0  -1   3    0.73    0.07
  -1   1  -3    2.55    0.15
  -1   1  -3    2.19    0.25
  -1   1  -3    1.55    0.28
   1  -1   3    2.06    0.19
   1  -1   3    2.31    0.17
   1  -1   3    2.06    0.15
   1  -1   3    2.34    0.16
  -2   1  -3   73.25    4.45
  -2   1  -3   71.17    3.88
   2  -1   3   74.67    4.11
   2  -1   3   70.35    4.11
   2  -1   3   76.77    3.80
   2  -1   3   68.57    5.77
  -3   1  -3   71.25    3.64
   3  -1   3   64.41    3.80
   3  -1   3   64.40    5.38
  -4   1  -3  276.63   14.99
   4  -1   3  301.98   15.95
   4  -1   3  271.12   14.34
   4  -1   3  279.87   15.95
   4  -1   3  256.14   22.21
   4  -1   3  308.19   14.34
  -5   1  -3   22.21    1.39
   5  -1   3   19.73    1.16
   5  -1   3   22.46    1.15
   5  -1   3   18.56    1.98
  -6   1  -3   11.40    0.96
   6  -1   3   10.67    1.37
   6  -1   3   12.06    0.73
   6   0  -3   -0.09    0.18
   6   0  -3    0.38    0.29
  -6   0   3    0.16    0.30
   5   0  -3   41.95    2.67
   5   0  -3   42.64    2.35
  -5   0   3   43.12    2.57
   4   0  -3   96.79    5.67
   4   0  -3   98.04    5.08
  -4   0   3   96.55    5.34
   3   0  -3   63.95    3.66
   3   0  -3   53.45    3.67
   3   0  -3   64.21    3.26
  -3   0   3   62.90    3.69
  -3   0   3   62.37    3.43
  -3   0   3   64.27    3.27
   2   0  -3  277.47   15.38
   2   0  -3  284.92   15.42
   2   0  -3  239.93   21.32
   2   0  -3  274.22   13.85
  -2   0   3  278.06   15.43
  -2   0   3  276.32   14.37
   1   0  -3  119.74   10.12
   1   0  -3  130.95    6.57
   1   0  -3  130.44    7.30
  -1   0   3  114.64   10.13
  -1   0   3  130.17    6.80
  -1   0   3  129.86    7.34
  -1   0   3  127.57    6.56
  -1   0   3  141.37    7.30
  -1   0  -3    2.73    0.28
  -1   0  -3    3.03    0.34
   1   0   3    3.20    0.20
   1   0   3    2.88    0.21
   1   0   3    2.65    0.21
  -2   0  -3  225.43   13.61
  -2   0  -3  229.88   12.00
   2   0   3  207.47   17.80
   2   0   3  247.57   11.84
  -3   0  -3  112.24    5.75
   3   0   3  113.03    5.64
   3   0   3   95.91    8.49
  -4   0  -3   51.71    2.82
   4   0   3   52.72    2.88
   4   0   3   45.79    2.87
  -5   0  -3   46.96    2.77
   5   0   3   48.57    2.81
   5   0   3   47.11    2.49
   5   0   3   44.02    2.83
   5   0   3   52.16    2.49
  -6   0  -3   11.64    0.97
   6   0   3   11.80    0.73
   6   0   3   12.89    0.90
  -7   0  -3   13.25    1.12
   7   0   3   12.94    0.84
   7   0   3   13.32    1.04
   6  -1  -3   17.70    1.33
   6  -1  -3   17.88    1.12
  -6   1   3   15.13    1.29
   5  -1  -3    2.34    0.42
   5  -1  -3    2.50    0.32
  -5   1   3    1.59    0.39
   4  -1  -3   24.97    1.45
   4  -1  -3   24.13    1.66
  -4   1   3   27.76    1.63
   3  -1  -3   73.44    3.64
   3  -1  -3   72.54    4.08
   3  -1  -3   62.29    4.10
  -3   1   3   63.38    4.08
  -3   1   3   75.16    3.86
   2  -1  -3    7.21    0.64
   2  -1  -3    8.49    0.53
   2  -1  -3    8.42    0.63
  -2   1   3    9.25    0.58
  -2   1   3    8.67    0.59
  -2   1   3    8.81    0.67
   1  -1  -3  114.99    6.52
   1  -1  -3  115.16    6.56
   1  -1  -3  104.00    9.04
  -1   1   3  109.85    6.56
  -1   1   3  119.86    5.87
  -1   1   3  119.05    6.08
  -1   1   3  117.68    6.52
   0  -1  -3  379.59   19.33
   0  -1  -3  331.43   17.89
   0  -1  -3  353.66   26.75
   0  -1  -3  325.04   20.38
   0   1   3  349.65   19.35
   0   1   3  351.11   19.31
   0   1   3  311.52   26.76
  -1  -1  -3    0.29    0.06
  -1  -1  -3    0.16    0.10
  -1  -1  -3    0.20    0.10
   1   1   3    0.22    0.07
   1   1   3    0.07    0.09
   1   1   3    0.32    0.05
   1   1   3    0.18    0.10
   1   1   3    0.18    0.06
   1   1   3    0.25    0.08
  -2  -1  -3  270.55   15.22
  -2  -1  -3  264.97   13.45
   2   1   3  230.17   19.92
  -3  -1  -3  504.86   26.57
  -4  -1  -3    0.05    0.18
  -5  -1  -3   17.14    1.15
   5   1   3   16.88    1.04
   5   1   3   15.82    1.07
  -6  -1  -3   39.66    2.59
   6   1   3   45.30    2.62
   6   1   3   44.69    2.30
  -7  -1  -3    4.20    0.63
   7   1   3    3.66    0.38
   7   1   3    3.58    0.47
  -6   2   3   79.14    4.60
   5  -2  -3  153.53    8.93
  -5   2   3  153.91    8.41
   4  -2  -3   17.89    1.24
  -4   2   3   16.83    1.20
   3  -2  -3    3.75    0.47
   3  -2  -3    3.32    0.40
  -3   2   3    3.44    0.39
  -3   2   3    3.68    0.42
   2  -2  -3  329.75   18.76
  -2   2   3  331.44   17.47
  -2   2   3  332.08   16.90
  -2   2   3  330.00   18.75
   1  -2  -3   35.27    2.10
  -1   2   3   34.49    1.82
  -1   2   3   34.85    1.87
  -1   2   3   34.83    2.05
  -1   2   3   31.75    2.08
  -1   2   3   34.96    1.90
   0  -2  -3   30.50    2.50
   0  -2  -3   30.81    1.81
   0   2   3   32.76    1.88
   0   2   3   30.47    1.71
  -1  -2  -3   19.29    1.54
  -1  -2  -3   25.80    1.43
  -1  -2  -3   22.37    1.36
   1   2   3   24.35    1.50
   1   2   3   25.42    1.38
   1   2   3   22.96    1.45
   1   2   3   24.09    1.99
   1   2   3   26.02    1.56
  -2  -2  -3   14.87    0.79
  -2  -2  -3   13.38    0.93
   2   2   3   14.01    0.77
   2   2   3   13.51    0.90
  -3  -2  -3   43.89    2.46
   3   2   3   44.68    2.36
  -4  -2  -3  167.79    9.27
   4   2   3  162.19    9.80
   4   2   3  171.13    9.10
   4   2   3  193.12    9.80
  -5  -2  -3    0.55    0.24
   5   2   3    0.37    0.13
   5   2   3    0.52    0.16
   5   2   3    0.44    0.15
  -6  -2  -3    3.17    0.48
   6   2   3    3.15    0.30
   6   2   3    3.21    0.38
   6   2   3    3.33    0.38
  -7  -2  -3   44.17    2.62
   7   2   3   41.55    2.29
   7   2   3   41.93    2.61
  -6   3   3   14.48    1.24
  -5   3   3   31.63    2.05
  -4   3   3  102.77    5.70
  -3   3   3    5.88    0.53
  -3   3   3    5.95    0.57
  -2   3   3   33.96    2.05
  -2   3   3   32.35    1.87
  -2   3   3   31.68    1.80
   1  -3  -3  838.62   46.59
  -1   3   3  818.98   42.09
  -1   3   3  797.07   46.64
  -1   3   3  859.58   43.17
   0  -3  -3  283.61   15.25
   0   3   3  243.50   15.27
   0   3   3  272.99   14.17
   0   3   3  276.23   13.82
   0   3   3  276.92   15.33
  -1  -3  -3    4.77    0.35
  -1  -3  -3    4.61    0.31
   1   3   3    4.35    0.33
   1   3   3    4.46    0.35
   1   3   3    4.57    0.40
  -2  -3  -3  135.65    7.82
   2   3   3  137.88    7.42
   2   3   3  113.20   10.22
   2   3   3  130.27    7.37
   2   3   3  136.26    7.80
   2   3   3  131.05    6.86
  -3  -3  -3    5.64    0.47
   3   3   3    5.70    0.39
   3   3   3    5.80    0.39
   3   3   3    6.57    0.42
  -4  -3  -3   26.88    1.62
   4   3   3   29.02    1.61
   4   3   3   26.62    1.51
   4   3   3   25.95    1.60
  -5  -3  -3   25.86    1.61
   5   3   3   26.16    1.47
   5   3   3   25.95    1.58
   5   3   3   25.20    1.57
  -6  -3  -3    0.75    0.32
   6   3   3    0.75    0.18
   6   3   3    1.01    0.24
   6   3   3    0.55    0.21
  -7  -3  -3    4.06    0.61
   7   3   3    3.98    0.39
   7   3   3    2.86    0.42
   5  -4  -3   47.42    2.89
  -5   4   3   43.14    2.79
   4  -4  -3   55.11    3.32
  -4   4   3   53.31    3.17
   3  -4  -3    3.30    0.49
   1  -4  -3  216.00   12.69
  -1   4   3  232.40   12.78
  -1   4   3  218.77   11.81
  -1   4   3  228.87   11.50
   0  -4  -3  706.46   40.86
   0   4   3  739.36   36.96
   0   4   3  738.80   37.90
   0   4   3  716.83   40.97
   0   4   3  734.79   40.91
  -1  -4  -3  339.08   19.78
   1   4   3  366.86   19.89
   1   4   3  353.82   17.92
   1   4   3  368.08   18.39
   1   4   3  331.05   19.80
  -2  -4  -3  146.38    8.54
   2   4   3  144.36    8.09
   2   4   3  134.92    8.53
   2   4   3  144.39    7.53
   2   4   3  140.09    7.34
   2   4   3  149.13    8.16
   3   4   3    0.70    0.12
   3   4   3    0.63    0.23
   3   4   3    0.75    0.16
   3   4   3    0.56    0.13
   3   4   3    0.99    0.14
  -4  -4  -3    2.31    0.34
   4   4   3    1.92    0.24
   4   4   3    2.00    0.40
   4   4   3    1.79    0.24
   4   4   3    2.29    0.21
   4   4   3    1.96    0.23
  -5  -4  -3   37.52    2.13
   5   4   3   35.68    1.89
   5   4   3   35.31    2.12
   5   4   3   35.06    2.00
   5   4   3   35.48    2.15
  -6  -4  -3   25.37    1.66
   6   4   3   25.58    1.62
   6   4   3   25.01    1.41
   6   4   3   24.96    1.49
  -7  -4  -3   -0.18    0.36
   7   4   3    0.01    0.22
   7   4   3   -0.14    0.18
   5  -5  -3    0.83    0.34
  -5   5   3    1.53    0.46
   4  -5  -3   18.87    1.35
  -4   5   3   18.59    1.34
   3  -5  -3   67.69    3.96
  -3   5   3   64.97    3.74
   2  -5  -3   46.02    2.70
  -2   5   3   44.55    2.53
  -2   5   3   47.64    2.77
  -2   5   3   41.44    2.44
  -2   5   3   43.26    2.58
   1  -5  -3   41.23    2.40
  -1   5   3   39.11    2.21
  -1   5   3   39.21    2.31
  -1   5   3   41.21    2.49
   0  -5  -3  176.55   16.07
   0  -5  -3  217.66   11.63
   0   5   3  198.55   10.57
   0   5   3  212.78   10.86
   0   5   3  223.82   11.76
  -1  -5  -3  335.75   19.86
   1   5   3  343.33   17.08
   1   5   3  332.25   18.87
   1   5   3  309.75   18.93
   1   5   3  351.21   17.53
  -2  -5  -3  186.78    9.55
  -2  -5  -3  175.98   10.04
   2   5   3  172.19    8.67
   2   5   3  159.98    9.54
   2   5   3  162.41    9.62
   2   5   3  154.22    8.87
   3   5   3   11.52    0.71
   3   5   3   11.29    0.74
   3   5   3   11.47    0.80
   3   5   3   11.62    0.73
   3   5   3   11.70    0.73
   3   5   3   11.02    0.97
   4   5   3   18.74    1.85
   4   5   3   22.28    1.36
   4   5   3   23.15    1.21
   4   5   3   22.42    1.30
   4   5   3   20.17    1.24
  -5  -5  -3    3.05    0.45
   5   5   3    3.14    0.40
   5   5   3    3.14    0.30
   5   5   3    3.00    0.36
  -6  -5  -3   71.63    4.20
   6   5   3   73.07    4.03
   6   5   3   75.84    3.91
   6   5   3   75.63    4.38
  -7  -5  -3    2.56    0.53
   7   5   3    2.53    0.35
   7   5   3    1.79    0.38
   5  -6  -3    3.33    0.55
  -5   6   3    4.48    0.68
   4  -6  -3    1.00    0.34
  -4   6   3    1.32    0.38
   3  -6  -3   32.08    2.06
  -3   6   3   32.25    1.99
   2  -6  -3  117.66    6.74
  -2   6   3  113.05    6.33
  -2   6   3  119.22    6.83
  -2   6   3  111.56    6.35
  -2   6   3  121.99    6.13
   1  -6  -3   25.33    1.60
   1  -6  -3   24.06    2.19
  -1   6   3   27.79    1.72
  -1   6   3   25.13    1.51
  -1   6   3   26.87    1.61
   0  -6  -3   66.46    3.85
   0  -6  -3   64.97    5.30
   0   6   3   66.88    3.69
   0   6   3   70.39    3.58
   0   6   3   65.38    3.98
  -1  -6  -3  176.99    9.79
  -1  -6  -3  166.54   10.29
  -1  -6  -3  185.86   13.49
   1   6   3  171.69    8.92
   1   6   3  170.76    9.90
   1   6   3  166.07    9.16
   1   6   3  170.38    9.83
  -2  -6  -3  151.12    8.21
   2   6   3  141.01    7.49
   2   6   3  144.83    8.32
   2   6   3  144.11    7.68
   2   6   3  142.81    8.23
   3   6   3   53.20    3.08
   3   6   3   56.38    4.18
   3   6   3   52.06    2.90
   3   6   3   55.41    3.17
   3   6   3   47.46    2.83
   4   6   3   24.53    1.36
   4   6   3   22.79    1.40
   4   6   3   24.24    1.53
   5   6   3    0.63    0.19
   5   6   3    0.53    0.22
   6   6   3    0.99    0.24
   6   6   3    0.57    0.26
   6   6   3    0.76    0.31
   4  -7  -3    8.37    0.81
   4  -7  -3    6.72    1.10
  -4   7   3    8.23    0.85
   3  -7  -3   31.15    3.05
   3  -7  -3   38.60    2.24
  -3   7   3   35.06    2.18
   2  -7  -3   40.94    2.58
  -2   7   3   42.50    2.55
  -2   7   3   43.41    2.48
   1  -7  -3  134.80    7.32
   1  -7  -3  122.21   10.11
  -1   7   3  122.41    6.92
  -1   7   3  126.88    7.44
  -1   7   3  131.20    6.69
   0  -7  -3   77.91    6.00
   0  -7  -3   76.27    4.36
   0   7   3   71.86    4.04
   0   7   3   72.60    4.18
   0   7   3   78.18    4.51
  -1  -7  -3   56.74    3.72
  -1  -7  -3   68.72    4.89
  -1  -7  -3   61.56    3.57
   1   7   3   62.96    3.45
   1   7   3   62.86    3.34
   1   7   3   56.35    3.70
  -2  -7  -3   51.76    4.34
   2   7   3   57.42    3.31
   2   7   3   57.29    3.05
   2   7   3   52.88    2.97
   3   7   3   33.00    1.85
   3   7   3   32.61    1.89
   3   7   3   32.19    2.06
   4   7   3   26.82    1.48
   4   7   3   24.10    1.51
   4   7   3   25.81    1.67
   5   7   3    2.63    0.42
   5   7   3    3.46    0.42
   5   7   3    4.08    0.42
   6   7   3   27.17    1.65
   6   7   3   30.40    1.93
   6   7   3   28.08    1.72
   3  -8  -3    7.67    1.09
   3  -8  -3    9.85    0.84
  -3   8   3    8.05    0.83
   2  -8  -3   89.12    7.20
   2  -8  -3   95.29    5.21
  -2   8   3   84.49    4.99
  -2   8   3   85.25    4.93
   1  -8  -3   46.74    3.85
   1  -8  -3   46.89    2.80
  -1   8   3   48.58    2.95
  -1   8   3   44.38    2.77
   0  -8  -3   40.52    3.32
   0   8   3   40.52    2.60
   0   8   3   39.11    2.43
   0   8   3   43.14    2.32
  -1  -8  -3  135.88    9.75
  -1  -8  -3  118.41    7.40
   1   8   3  129.16    6.51
   1   8   3  103.76    6.68
   1   8   3  130.95    7.24
   2   8   3   -0.14    0.19
   2   8   3    0.30    0.24
   2   8   3   -0.03    0.19
   3   8   3   35.17    2.42
   3   8   3   40.31    2.19
   3   8   3   40.64    2.25
   4   8   3    4.59    0.57
   4   8   3    4.95    0.48
   4   8   3    5.00    0.52
   5   8   3   21.99    1.74
   5   8   3   28.18    1.63
   5   8   3   28.94    1.58
   6   8   3    2.76    0.45
   6   8   3    3.20    0.53
   6   8   3    3.49    0.44
   3  -9  -3   10.26    1.21
  -3   9   3    8.95    0.91
   2  -9  -3    9.20    1.14
  -2   9   3    9.63    0.86
  -2   9   3    9.24    0.96
   1  -9  -3   39.96    3.22
  -1   9   3   35.91    2.39
   0  -9  -3    9.12    0.89
   0   9   3    8.03    0.83
   0   9   3    8.65    0.73
   0   9   3    8.50    0.84
   1   9   3   57.56    3.59
   1   9   3   67.69    3.46
   2   9   3   21.60    1.29
   2   9   3   20.65    1.46
   2   9   3   17.50    1.34
   3   9   3    9.60    0.76
   3   9   3    9.65    0.87
   3   9   3    9.39    0.79
   4   9   3   11.92    0.93
   4   9   3   12.90    1.04
   4   9   3   12.90    0.91
   5   9   3   18.37    1.43
   5   9   3   20.90    1.28
   5   9   3   19.36    1.31
  -2  10   3    0.90    0.39
  -2  10   3    0.51    0.39
  -1  10   3    1.46    0.49
   0  10   3   21.07    1.53
   1  10   3    0.36    0.26
   1  10   3    0.02    0.30
   1  10   3    0.41    0.29
   2  10   3    7.06    0.77
   2  10   3    5.67    0.73
   3  10   3   51.72    3.23
   3  10   3   49.23    2.99
   3  10   3   52.20    2.89
   4  10   3   16.73    1.23
   4  10   3   17.41    1.36
   4  10   3   16.62    1.17
   5  10   3    8.42    0.87
   5  10   3    7.01    0.69
   5  10   3    6.63    0.74
  -1  11   3    2.92    0.64
   0  11   3   -0.44    0.32
   1  11   3   23.68    1.68
   1  11   3   22.47    1.78
   2  11   3   14.30    1.18
   2  11   3   11.33    0.96
   2  11   3   11.68    1.09
   3  11   3    6.07    0.66
   3  11   3    5.46    0.72
   3  11   3    4.45    0.67
   4  11   3   32.05    2.19
   4  11   3   29.52    2.00
   4  11   3   31.67    1.92
   2  11  -4    1.14    0.39
  -2 -11   4    1.06    0.75
   1  11  -4   13.41    1.10
   3  10  -4    1.93    0.40
  -3 -10   4    1.38    0.75
   2  10  -4    9.35    0.77
  -2 -10   4    8.02    1.31
   1  10  -4    4.28    0.56
  -1 -10   4    3.48    0.81
   0  10  -4   22.43    1.70
   0 -10   4   29.82    2.48
  -1  10  -4    7.41    0.84
   1 -10   4    8.00    0.77
   4   9  -4    6.60    0.72
   4   9  -4    7.09    0.70
   4   9  -4    7.97    0.87
  -4  -9   4    9.48    1.17
   3   9  -4    7.02    0.67
   3   9  -4    7.66    0.83
  -3  -9   4    8.42    1.34
   2   9  -4   11.47    0.86
  -2  -9   4   11.41    1.44
   1   9  -4    4.98    0.54
  -1  -9   4    4.76    0.58
  -1  -9   4    5.36    0.91
   0   9  -4   36.59    2.18
   0  -9   4   37.77    3.16
   0  -9   4   33.96    2.24
  -1   9  -4    7.65    0.76
   1  -9   4    7.54    0.69
   1  -9   4    8.06    0.96
  -2   9  -4    4.30    0.63
   2  -9   4    4.79    0.57
   5   8  -4    4.30    0.55
   5   8  -4    3.49    0.60
   5   8  -4    4.88    0.55
   4   8  -4   14.94    1.22
   4   8  -4   15.50    1.06
   4   8  -4   14.42    1.04
  -4  -8   4   15.13    1.71
   3   8  -4    1.47    0.32
   3   8  -4    1.62    0.33
   3   8  -4    1.70    0.42
  -3  -8   4    1.79    0.72
   2   8  -4   -0.12    0.23
   2   8  -4    0.30    0.22
   2   8  -4    0.32    0.22
  -2  -8   4   -0.15    0.48
   1   8  -4    8.95    0.68
   1   8  -4    7.22    0.68
  -1  -8   4    9.18    1.12
  -1  -8   4    8.60    0.75
   0   8  -4   34.06    2.05
   0  -8   4   37.49    3.03
   0  -8   4   33.00    2.15
  -1   8  -4   55.55    3.01
  -1   8  -4   55.30    3.15
   1  -8   4   52.48    3.24
   1  -8   4   54.64    4.52
  -2   8  -4    2.82    0.46
   2  -8   4    2.39    0.35
   2  -8   4    1.71    0.44
   3  -8   4    9.63    0.81
   5   7  -4   -0.01    0.24
   5   7  -4    0.12    0.19
   5   7  -4   -0.35    0.22
  -5  -7   4   -0.13    0.25
   4   7  -4   46.80    2.54
   4   7  -4   42.82    2.58
   4   7  -4   46.03    2.87
  -4  -7   4   44.23    4.04
   3   7  -4   16.96    1.10
   3   7  -4   17.15    1.09
   3   7  -4   17.44    1.10
   3   7  -4   17.51    1.27
  -3  -7   4   12.97    1.79
   2   7  -4    1.26    0.25
   2   7  -4    1.07    0.25
   2   7  -4    0.85    0.28
   2   7  -4    0.83    0.25
  -2  -7   4    1.41    0.35
  -2  -7   4    1.41    0.64
   1   7  -4    0.00    0.18
   1   7  -4   -0.20    0.20
   1   7  -4    0.17    0.20
   1   7  -4    0.19    0.24
  -1  -7   4   -0.50    0.19
  -1  -7   4    0.53    0.46
   0   7  -4    0.72    0.27
   0   7  -4    0.87    0.28
   0  -7   4    0.83    0.25
   0  -7   4    0.84    0.40
  -1   7  -4   28.93    1.74
  -1   7  -4   29.06    1.62
   1  -7   4   28.70    2.46
   1  -7   4   26.16    1.74
  -2   7  -4   34.58    1.92
  -2   7  -4   30.81    1.98
   2  -7   4   33.36    2.03
   2  -7   4   33.30    2.87
  -3   7  -4    0.28    0.22
   3  -7   4    0.36    0.34
   3  -7   4    0.04    0.19
   4  -7   4    0.75    0.30
   6   6  -4   18.92    1.46
   6   6  -4   18.38    1.29
   6   6  -4   18.54    1.25
  -6  -6   4   17.56    1.33
   5   6  -4    0.00    0.23
   5   6  -4    0.19    0.27
   5   6  -4    0.07    0.18
  -5  -6   4   -0.14    0.22
   4   6  -4   -0.09    0.17
   4   6  -4    0.39    0.23
   4   6  -4    0.16    0.23
   4   6  -4    0.32    0.27
  -4  -6   4    0.62    0.44
  -4  -6   4    0.77    0.26
   3   6  -4  233.09   10.91
   3   6  -4  192.95   12.58
   3   6  -4  209.61   12.10
   3   6  -4  220.53   11.16
  -3  -6   4  199.51   16.83
   2   6  -4   65.81    3.49
   2   6  -4   65.97    3.88
   2   6  -4   65.77    3.84
   2   6  -4   63.98    3.42
  -2  -6   4   60.95    3.81
  -2  -6   4   59.92    5.35
   1   6  -4    1.08    0.26
   1   6  -4    0.43    0.22
   1   6  -4    0.61    0.17
   1   6  -4    0.48    0.21
  -1  -6   4    0.77    0.46
  -1  -6   4    0.64    0.24
   0   6  -4   25.95    1.55
   0   6  -4   25.32    1.75
   0   6  -4   26.82    1.69
   0   6  -4   24.39    1.47
   0  -6   4   28.93    2.34
   0  -6   4   27.52    1.65
  -1   6  -4   12.33    1.00
  -1   6  -4   12.03    0.88
  -1   6  -4   15.22    0.80
   1  -6   4   13.42    0.88
   1  -6   4   10.70    1.23
  -2   6  -4    7.01    0.62
  -2   6  -4    7.62    0.58
   2  -6   4    7.98    0.61
   2  -6   4    8.39    0.93
  -3   6  -4   25.60    1.69
  -3   6  -4   25.30    1.69
   3  -6   4   31.01    2.56
   3  -6   4   31.52    1.78
   4  -6   4    0.27    0.43
   4  -6   4    0.15    0.23
   5  -6   4    0.29    0.29
   6   5  -4    0.10    0.25
   6   5  -4    0.00    0.27
   6   5  -4    0.28    0.22
  -6  -5   4    0.26    0.30
   5   5  -4    4.14    0.46
   5   5  -4    3.14    0.46
   5   5  -4    3.58    0.53
  -5  -5   4    2.94    0.45
   4   5  -4    0.40    0.19
   4   5  -4    0.37    0.25
   4   5  -4    0.53    0.28
  -4  -5   4    0.34    0.24
   3   5  -4   31.07    1.71
   3   5  -4   29.25    1.75
   3   5  -4   29.74    1.90
   3   5  -4   29.28    1.93
  -3  -5   4   28.21    2.74
  -3  -5   4   30.67    1.96
  -3  -5   4   30.24    1.74
   2   5  -4  178.41    9.72
   2   5  -4  194.81   10.82
   2   5  -4  197.79   11.27
   2   5  -4  193.38    9.96
  -2  -5   4  177.67   15.02
  -2  -5   4  190.66   10.82
   1   5  -4  313.49   17.33
   1   5  -4  344.90   19.25
   1   5  -4  352.13   20.22
   1   5  -4  344.66   17.76
  -1  -5   4  360.76   19.24
  -1  -5   4  322.26   26.67
   0   5  -4    6.59    0.48
   0   5  -4    6.27    0.56
   0   5  -4    5.93    0.54
   0   5  -4    6.37    0.48
   0  -5   4    7.21    0.53
   0  -5   4    6.63    0.77
   0  -5   4    6.47    0.49
  -1   5  -4    2.44    0.23
  -1   5  -4    2.40    0.31
  -1   5  -4    1.74    0.36
  -1   5  -4    2.19    0.21
  -1   5  -4    2.34    0.29
   1  -5   4    1.91    0.44
   1  -5   4    2.61    0.29
   1  -5   4    2.84    0.37
   1  -5   4    2.27    0.29
  -2   5  -4    4.00    0.35
  -2   5  -4    3.31    0.38
   2  -5   4    4.11    0.37
   2  -5   4    3.94    0.59
  -3   5  -4   37.44    2.13
  -3   5  -4   35.28    2.10
   3  -5   4   37.89    2.21
  -4   5  -4   19.70    1.33
   4  -5   4   21.73    2.02
   4  -5   4   20.88    1.35
   5  -5   4   -0.20    0.22
   6   4  -4    0.50    0.23
   6   4  -4    0.36    0.28
  -6  -4   4    0.64    0.33
   5   4  -4   28.20    1.83
   5   4  -4   24.49    1.57
  -5  -4   4   27.51    1.72
   4   4  -4   11.95    1.00
   4   4  -4   13.62    0.88
  -4  -4   4   13.09    0.95
   3   4  -4    0.38    0.22
   3   4  -4    0.39    0.16
  -3  -4   4    0.21    0.37
  -3  -4   4    0.32    0.22
  -3  -4   4    0.64    0.21
   2   4  -4   15.20    1.05
   2   4  -4   14.23    0.93
   2   4  -4   15.91    1.01
   2   4  -4   15.31    0.91
  -2  -4   4   15.17    0.91
  -2  -4   4   15.09    1.06
  -2  -4   4   14.46    1.53
   1   4  -4  214.52   12.37
   1   4  -4  243.33   14.43
   1   4  -4  255.79   13.77
   1   4  -4  249.06   12.69
  -1  -4   4  234.48   19.08
  -1  -4   4  256.89   13.76
   0   4  -4   53.57    2.95
   0   4  -4   53.20    3.24
   0   4  -4   55.71    2.97
   0   4  -4   55.36    3.40
   0  -4   4   52.08    2.92
   0  -4   4   56.48    3.27
   0  -4   4   60.28    4.50
   0  -4   4   55.80    3.21
  -1   4  -4   13.06    0.99
  -1   4  -4   14.22    0.90
  -1   4  -4   13.71    0.83
  -1   4  -4   13.34    0.75
  -1   4  -4   14.59    0.79
   1  -4   4   14.51    0.83
   1  -4   4   12.90    0.93
   1  -4   4   13.51    0.87
   1  -4   4   14.07    1.26
  -2   4  -4    4.41    0.35
  -2   4  -4    3.79    0.49
  -2   4  -4    4.68    0.38
   2  -4   4    4.16    0.35
   2  -4   4    4.18    0.59
   2  -4   4    4.17    0.36
   2  -4   4    3.89    0.41
  -3   4  -4   29.57    1.63
  -3   4  -4   28.74    1.64
   3  -4   4   27.58    1.57
   3  -4   4   24.57    1.70
   3  -4   4   31.44    2.50
  -4   4  -4   63.87    3.96
   4  -4   4   80.51    5.97
   4  -4   4   71.59    4.18
  -5   4  -4    7.68    0.72
   5  -4   4    8.61    1.13
   5  -4   4    7.32    0.66
   6   3  -4    6.36    0.73
   6   3  -4    5.34    0.56
  -6  -3   4    5.41    0.69
   5   3  -4   20.13    1.43
   5   3  -4   19.22    1.22
  -5  -3   4   20.02    1.35
   4   3  -4   32.35    2.08
   4   3  -4   32.60    1.83
  -4  -3   4   31.98    1.95
   3   3  -4  163.04    9.36
   3   3  -4  169.34    8.41
  -3  -3   4  168.06    8.72
  -3  -3   4  172.54    9.41
  -3  -3   4  141.50   13.00
   2   3  -4  172.40    8.55
   2   3  -4  153.88    9.50
   2   3  -4  162.55    9.96
  -2  -3   4  170.52    8.83
  -2  -3   4  171.75    9.53
   1   3  -4   79.62    4.70
   1   3  -4   75.79    4.15
   1   3  -4   80.38    4.53
  -1  -3   4   78.86    4.15
  -1  -3   4   75.59    6.30
  -1  -3   4   77.73    4.52
   0   3  -4  271.24   15.93
   0   3  -4  246.70   14.79
   0   3  -4  272.19   16.78
   0   3  -4  311.74   22.07
   0   3  -4  272.22   14.70
   0  -3   4  307.83   22.09
   0  -3   4  297.33   14.39
   0  -3   4  276.83   15.91
  -1   3  -4   77.26    4.62
  -1   3  -4   73.19    4.32
  -1   3  -4   74.06    3.98
  -1   3  -4   76.14    3.98
   1  -3   4   71.17    4.35
   1  -3   4   77.20    4.30
   1  -3   4   79.04    6.01
   1  -3   4   74.76    3.91
  -2   3  -4   44.41    2.43
  -2   3  -4   43.88    2.45
  -2   3  -4   47.30    2.90
   2  -3   4   46.22    3.69
   2  -3   4   45.38    2.37
   2  -3   4   46.35    2.61
   2  -3   4   42.50    2.65
  -3   3  -4    9.11    0.62
   3  -3   4    9.59    0.99
   3  -3   4    8.51    0.62
   3  -3   4    8.21    0.55
   3  -3   4    8.48    0.65
  -4   3  -4    5.56    0.51
   4  -3   4    4.27    0.45
   4  -3   4    3.28    0.67
  -5   3  -4   56.15    3.47
   5  -3   4   62.58    3.63
   5  -3   4   65.74    5.21
  -6   3  -4   10.34    0.96
   6  -3   4   12.74    0.94
   6   2  -4   12.16    0.85
   6   2  -4   10.85    1.01
  -6  -2   4   10.05    1.00
   5   2  -4   48.37    3.06
   5   2  -4   52.42    2.71
  -5  -2   4   45.80    2.87
   4   2  -4   44.57    2.55
   4   2  -4   48.88    2.91
  -4  -2   4   47.81    2.72
   3   2  -4  173.70    9.56
   3   2  -4  172.26    8.58
  -3  -2   4  148.94    9.57
  -3  -2   4  171.19    8.91
   2   2  -4  212.28   12.36
   2   2  -4  263.76   13.76
  -2  -2   4  253.95   13.79
  -2  -2   4  222.76   19.09
  -2  -2   4  258.45   12.81
   1   2  -4  565.85   42.25
   1   2  -4  524.49   30.50
   1   2  -4  521.84   27.49
   1   2  -4  537.16   32.14
  -1  -2   4  581.14   30.51
  -1  -2   4  574.51   27.51
  -1  -2   4  500.06   28.42
  -1  -2   4  550.90   30.51
  -1  -2   4  517.17   42.30
   0   2  -4  148.48    7.54
   0   2  -4  142.98    8.61
   0   2  -4  140.37    7.35
   0  -2   4  163.70   11.36
   0  -2   4  138.62    8.17
   0  -2   4  144.98    7.37
   0  -2   4  128.61    8.17
  -1   2  -4   -0.02    0.11
  -1   2  -4    0.13    0.06
  -1   2  -4    0.06    0.14
  -1   2  -4    0.20    0.07
   1  -2   4    0.11    0.15
   1  -2   4   -0.09    0.07
   1  -2   4   -0.01    0.08
   1  -2   4   -0.04    0.05
  -2   2  -4  413.96   21.57
  -2   2  -4  409.44   21.78
  -2   2  -4  418.95   24.73
   2  -2   4  424.60   23.34
   2  -2   4  385.55   21.03
   2  -2   4  429.52   23.30
   2  -2   4  419.82   32.38
  -3   2  -4   34.81    1.92
   3  -2   4   33.50    2.01
   3  -2   4   32.46    1.78
   3  -2   4   35.27    2.88
   3  -2   4   34.32    2.00
  -4   2  -4  208.77   11.32
   4  -2   4  223.65   16.83
   4  -2   4  226.05   12.04
   4  -2   4  199.26   12.05
   4  -2   4  205.39   10.83
  -5   2  -4    6.29    0.65
   5  -2   4    6.69    0.99
   5  -2   4    6.88    0.58
  -6   2  -4    8.41    0.81
   6  -2   4    8.79    0.74
   6  -2   4    8.81    1.20
   6   1  -4   30.71    2.06
   6   1  -4   29.74    1.78
  -6  -1   4   29.72    1.98
   5   1  -4    5.67    0.53
   5   1  -4    5.57    0.67
  -5  -1   4    5.60    0.65
   4   1  -4  281.77   16.38
   4   1  -4  296.71   14.74
  -4  -1   4  283.71   15.31
   3   1  -4    3.69    0.36
   3   1  -4    3.08    0.42
  -3  -1   4    3.25    0.45
  -3  -1   4    4.24    0.42
   2   1  -4  302.38   16.48
   2   1  -4  319.99   14.85
   2   1  -4  279.73   22.85
  -2  -1   4  252.71   22.86
  -2  -1   4  283.24   15.36
  -2  -1   4  307.24   16.54
   1   1  -4  588.18   42.57
   1   1  -4  571.31   30.72
   1   1  -4  539.34   32.39
  -1  -1   4  519.42   30.70
  -1  -1   4  492.36   30.72
  -1  -1   4  526.65   42.60
  -1  -1   4  580.13   27.70
   0   1  -4    5.26    0.49
   0   1  -4    4.62    0.37
   0   1  -4    4.43    0.28
   0  -1   4    4.00    0.35
   0  -1   4    4.91    0.54
   0  -1   4    4.45    0.30
   0  -1   4    4.33    0.27
   0  -1   4    4.40    0.35
  -1   1  -4  136.03    6.51
  -1   1  -4  128.61    7.51
  -1   1  -4  126.76    9.83
   1  -1   4  133.72    7.06
   1  -1   4  115.73    9.81
   1  -1   4  119.84    6.36
   1  -1   4  112.79    7.07
  -2   1  -4   24.22    1.38
  -2   1  -4   25.99    1.65
   2  -1   4   26.15    2.08
   2  -1   4   23.16    1.45
   2  -1   4   25.47    1.44
  -3   1  -4  298.85   15.81
  -3   1  -4  285.03   17.95
   3  -1   4  312.44   16.86
   3  -1   4  284.79   16.85
   3  -1   4  319.70   15.58
   3  -1   4  295.69   23.48
  -4   1  -4  104.76    5.60
   4  -1   4  104.71    8.30
   4  -1   4  100.14    5.87
  -5   1  -4   77.49    4.25
   5  -1   4   76.52    6.28
   5  -1   4   75.67    3.93
   5  -1   4   79.62    3.92
   5  -1   4   71.30    4.45
  -6   1  -4    3.38    0.52
   6  -1   4    3.95    0.80
   6  -1   4    3.93    0.34
   6   0  -4   13.26    0.94
   6   0  -4   12.37    1.12
  -6   0   4   14.17    1.14
   5   0  -4   33.85    2.30
   5   0  -4   36.81    2.04
  -5   0   4   36.70    2.24
   4   0  -4    1.28    0.28
   4   0  -4    1.22    0.35
  -4   0   4    1.42    0.32
   3   0  -4   53.85    2.91
   3   0  -4   53.84    3.27
  -3   0   4   55.03    3.32
  -3   0   4   56.54    2.95
  -3   0   4   54.39    3.07
   2   0  -4  114.79    5.51
   2   0  -4   97.28    8.50
   2   0  -4  112.14    6.14
  -2   0   4   89.90    5.70
  -2   0   4  118.69    6.21
   1   0  -4  137.96    7.68
   1   0  -4  134.03    6.90
   1   0  -4  133.26   10.64
  -1   0   4  138.02    7.14
  -1   0   4  139.23    6.90
  -1   0   4  122.39   10.65
  -1   0   4  136.37    7.68
  -1   0   4  135.52    7.73
   0   0  -4   31.34    2.43
   0   0  -4   30.55    1.85
   0   0   4   27.88    1.60
   0   0   4   31.08    1.77
   0   0   4   29.45    1.57
   0   0   4   30.05    1.78
   0   0   4   28.23    2.45
  -1   0  -4    5.76    0.49
  -1   0  -4    6.73    0.38
  -1   0  -4    7.38    0.64
   1   0   4    6.17    0.44
   1   0   4    6.75    0.43
   1   0   4    7.82    0.64
   1   0   4    6.75    0.40
  -2   0  -4  174.83    9.15
  -2   0  -4  170.11   10.41
   2   0   4  175.22   13.59
  -3   0  -4  150.76   10.09
  -3   0  -4  179.58    8.90
   3   0   4  171.42   13.18
  -4   0  -4  119.76    5.81
   4   0   4   94.79    8.54
  -5   0  -4   15.89    1.19
   5   0   4   14.58    1.72
   5   0   4   20.73    1.13
   5   0   4   18.58    1.13
  -6   0  -4    6.78    0.69
   6   0   4    5.26    0.92
   6   0   4    5.93    0.41
   6   0   4    6.00    0.55
   6  -1  -4   37.04    2.45
   6  -1  -4   38.72    2.13
  -6   1   4   33.72    2.35
   5  -1  -4   96.33    5.60
   5  -1  -4   95.80    4.98
  -5   1   4   90.01    5.27
   4  -1  -4   29.43    1.66
   4  -1  -4   28.79    1.91
  -4   1   4   29.49    1.82
   3  -1  -4   -0.09    0.16
   3  -1  -4    0.04    0.12
  -3   1   4    0.16    0.18
  -3   1   4    0.04    0.19
   2  -1  -4   21.80    1.22
   2  -1  -4   19.88    1.94
   2  -1  -4   22.19    1.40
  -2   1   4   22.57    1.28
  -2   1   4   22.60    1.30
  -2   1   4   22.30    1.46
   1  -1  -4   55.03    4.79
   1  -1  -4   60.16    3.46
  -1   1   4   61.51    3.10
  -1   1   4   58.80    3.21
  -1   1   4   62.07    3.53
   0  -1  -4  229.99   17.01
   0  -1  -4  195.68   12.96
   0   1   4  234.20   12.35
   0   1   4  209.37   12.29
  -1  -1  -4  304.45   23.15
  -1  -1  -4  265.14   17.65
  -1  -1  -4  314.49   15.46
   1   1   4  303.19   16.72
  -2  -1  -4    2.36    0.30
   2   1   4    2.42    0.17
   2   1   4    2.47    0.31
  -3  -1  -4  112.47    5.89
  -3  -1  -4  111.60    6.70
   3   1   4  101.18    8.69
   3   1   4  114.76    5.74
  -4  -1  -4   62.50    3.39
   4   1   4   64.93    3.25
   4   1   4   56.03    4.97
  -5  -1  -4   66.40    3.58
   5   1   4   68.39    3.65
   5   1   4   59.84    5.22
   5   1   4   65.73    3.40
   5   1   4   57.53    3.65
  -6  -1  -4    6.48    0.67
   6   1   4    6.02    0.54
   6   1   4    5.80    0.94
   6   1   4    6.24    0.41
  -7  -1  -4    8.14    0.89
   7   1   4    9.80    1.32
   7   1   4   10.55    0.81
   7   1   4    8.69    0.61
  -6   2   4    1.54    0.46
   5  -2  -4   36.95    2.42
   4  -2  -4  164.30    9.44
  -4   2   4  162.37    8.87
   3  -2  -4   29.83    1.98
  -3   2   4   31.24    1.87
  -3   2   4   31.30    2.03
  -3   2   4   33.07    1.79
   2  -2  -4   10.95    1.15
  -2   2   4   12.08    0.78
  -2   2   4   10.80    0.87
  -2   2   4   12.31    0.77
   1  -2  -4  708.32   60.06
  -1   2   4  794.40   43.35
  -1   2   4  713.08   40.44
  -1   2   4  824.69   39.09
  -1   2   4  811.94   43.41
   0  -2  -4  400.43   30.85
   0   2   4  392.33   22.28
   0   2   4  384.15   22.33
   0   2   4  404.63   20.64
  -1  -2  -4  211.01   12.48
  -1  -2  -4  225.24   16.33
   1   2   4  220.85   11.86
   1   2   4  194.97   16.34
   1   2   4  217.78   10.96
   1   2   4  186.79   11.80
  -3  -2  -4    1.40    0.27
  -3  -2  -4    2.18    0.26
   3   2   4    2.03    0.32
   3   2   4    2.10    0.18
  -4  -2  -4   39.02    2.21
   4   2   4   38.34    2.08
  -5  -2  -4   19.43    1.25
   5   2   4   18.14    1.16
   5   2   4   19.78    1.10
  -6  -2  -4   41.79    2.51
   6   2   4   41.98    2.48
  -7  -2  -4    0.33    0.34
   7   2   4    0.41    0.48
   7   2   4   -0.06    0.13
   7   2   4    0.01    0.23
  -6   3   4   10.60    1.08
  -5   3   4    5.79    0.72
  -4   3   4   26.47    1.72
  -3   3   4   46.57    2.80
  -3   3   4   50.10    2.69
  -3   3   4   51.02    3.05
  -2   3   4    2.08    0.28
  -2   3   4    1.47    0.25
  -2   3   4    1.55    0.30
   1  -3  -4    8.59    0.71
  -1   3   4   10.94    0.71
  -1   3   4   12.89    0.84
   0  -3  -4  475.84   28.99
   0  -3  -4  490.60   40.19
   0   3   4  534.91   26.24
   0   3   4  540.27   29.10
   0   3   4  537.06   26.91
  -2  -3  -4    6.19    0.50
   2   3   4    6.25    0.42
   2   3   4    6.75    0.55
   2   3   4    6.17    0.44
   2   3   4    6.34    0.49
  -3  -3  -4   39.65    2.35
   3   3   4   38.59    2.12
   3   3   4   32.92    2.97
   3   3   4   40.36    2.16
   3   3   4   34.44    2.00
  -4  -3  -4  130.04    7.04
   4   3   4  131.79    6.88
  -5  -3  -4   18.01    1.19
   5   3   4   16.85    1.09
   5   3   4   18.60    1.10
   5   3   4   17.24    1.03
  -6  -3  -4   32.21    2.07
   6   3   4   33.79    1.77
   6   3   4   34.17    2.02
  -7  -3  -4   17.84    1.36
   7   3   4   18.33    1.23
   7   3   4   18.63    1.08
   5  -4  -4    3.84    0.57
  -5   4   4    4.66    0.68
  -4   4   4   10.50    0.90
   3  -4  -4   19.43    1.42
  -3   4   4   22.18    1.36
   2  -4  -4   62.80    3.69
  -2   4   4   64.78    3.36
  -2   4   4   62.98    3.45
  -2   4   4   58.08    3.75
   1  -4  -4   67.27    3.90
  -1   4   4   68.70    4.00
  -1   4   4   67.67    3.69
  -1   4   4   64.02    3.57
   0  -4  -4   47.59    2.84
   0   4   4   52.33    2.65
   0   4   4   45.12    2.94
   0   4   4   50.98    2.72
  -1  -4  -4  146.28    8.07
  -1  -4  -4  149.89    8.54
   1   4   4  137.09    7.36
   1   4   4  131.76    8.11
   1   4   4  144.63    8.19
   1   4   4  148.03    7.57
  -3  -4  -4   60.52    3.55
   3   4   4   60.43    3.30
   3   4   4   63.11    3.37
   3   4   4   53.36    4.58
   3   4   4   50.54    4.55
   3   4   4   59.68    3.10
   4   4   4    0.09    0.09
   4   4   4    0.04    0.12
   4   4   4    0.20    0.13
  -5  -4  -4   20.36    1.27
   5   4   4   19.10    1.12
   5   4   4   19.30    1.21
   5   4   4   18.20    1.17
  -6  -4  -4   17.44    1.25
   6   4   4   18.71    1.17
   6   4   4   16.88    1.00
  -7  -4  -4   13.49    1.11
   7   4   4   12.92    0.96
   7   4   4   13.03    0.84
   5  -5  -4   12.36    1.07
  -5   5   4   10.38    1.05
   4  -5  -4   17.12    1.28
  -4   5   4   16.82    1.26
   3  -5  -4    2.63    0.41
  -3   5   4    2.57    0.40
   2  -5  -4   45.79    2.85
  -2   5   4   45.48    2.68
  -2   5   4   48.20    2.62
  -2   5   4   49.69    2.95
   1  -5  -4   35.59    2.30
  -1   5   4   40.12    2.43
  -1   5   4   40.50    2.16
  -1   5   4   37.92    2.23
   0  -5  -4    0.81    0.16
   0   5   4    0.90    0.25
   0   5   4    0.62    0.17
   0   5   4    0.40    0.19
  -1  -5  -4    4.06    0.31
  -1  -5  -4    4.03    0.35
   1   5   4    3.89    0.38
   1   5   4    4.02    0.46
   1   5   4    3.68    0.41
   1   5   4    2.98    0.36
  -2  -5  -4  225.40   13.43
   2   5   4  229.20   12.84
   2   5   4  229.99   11.86
   2   5   4  217.28   12.74
   2   5   4  226.63   11.57
  -3  -5  -4  132.51    7.92
   3   5   4  122.82    6.80
   3   5   4  139.59    7.57
   3   5   4  134.80    6.98
   3   5   4  130.47    7.48
   4   5   4    1.68    0.25
   4   5   4    2.00    0.26
   4   5   4    2.37    0.26
   4   5   4    2.07    0.23
   5   5   4   16.50    1.01
   5   5   4   17.32    1.10
   5   5   4   15.63    0.95
   6   5   4    0.55    0.23
   6   5   4    0.63    0.17
   6   5   4    0.51    0.23
   4  -6  -4    3.17    0.50
  -4   6   4    3.74    0.57
   3  -6  -4    5.41    0.64
  -3   6   4    5.67    0.66
   2  -6  -4    9.05    0.72
  -2   6   4    8.55    0.81
  -2   6   4    8.53    0.72
  -2   6   4    7.96    0.76
  -2   6   4    9.20    0.71
   1  -6  -4  180.69   10.97
  -1   6   4  203.00   10.01
  -1   6   4  192.82   11.12
  -1   6   4  196.10   10.30
   0  -6  -4   38.82    3.37
   0  -6  -4   44.08    2.47
   0   6   4   43.28    2.63
   0   6   4   41.79    2.34
   0   6   4   42.00    2.42
  -1  -6  -4   55.39    4.11
  -1  -6  -4   52.44    3.18
   1   6   4   50.63    3.09
   1   6   4   47.80    3.16
   1   6   4   52.69    2.93
   1   6   4   53.83    2.85
  -2  -6  -4    0.42    0.12
  -2  -6  -4    0.12    0.12
   2   6   4    0.80    0.25
   2   6   4    0.31    0.21
   2   6   4   -0.02    0.13
   2   6   4    0.65    0.20
  -3  -6  -4  113.57    6.64
   3   6   4  117.87    5.92
   3   6   4  108.53    5.77
   3   6   4  121.61    6.43
   3   6   4   93.16    6.30
   4   6   4   15.96    0.94
   4   6   4   14.85    1.05
   4   6   4   14.86    0.96
   5   6   4   13.06    0.89
   5   6   4   13.77    0.84
   5   6   4   13.18    0.96
   6   6   4    0.11    0.23
   6   6   4    0.24    0.17
   6   6   4    0.13    0.21
   4  -7  -4   43.82    2.68
  -4   7   4   39.09    2.59
   3  -7  -4   32.26    2.00
  -3   7   4   28.18    1.93
   2  -7  -4   89.06    8.07
   2  -7  -4  110.33    5.88
  -2   7   4   99.61    5.53
  -2   7   4  103.85    5.60
   1  -7  -4   26.71    2.41
   1  -7  -4   30.28    1.78
  -1   7   4   28.39    1.80
  -1   7   4   28.34    1.70
   0  -7  -4   16.23    1.46
   0  -7  -4   17.45    1.11
   0   7   4   16.43    1.25
   0   7   4   19.22    1.13
   0   7   4   16.61    1.17
  -1  -7  -4  323.60   20.23
  -1  -7  -4  360.09   26.53
   1   7   4  338.60   17.92
   1   7   4  348.86   19.37
   1   7   4  330.76   17.45
  -2  -7  -4    6.64    0.45
   2   7   4    5.98    0.56
   2   7   4    7.49    0.62
   2   7   4    6.00    0.64
   3   7   4    0.27    0.18
   3   7   4   -0.04    0.18
   3   7   4    0.53    0.23
   4   7   4   52.06    2.92
   4   7   4   51.32    3.17
   4   7   4   53.88    2.86
   5   7   4   18.15    1.27
   5   7   4   17.92    1.16
   5   7   4   18.05    1.11
   6   7   4    7.82    0.79
   6   7   4    8.35    0.65
   6   7   4    9.06    0.73
   3  -8  -4   32.25    2.89
   2  -8  -4   73.78    6.09
  -2   8   4   75.23    4.29
  -2   8   4   74.14    4.20
  -1   8   4   67.41    3.60
  -1   8   4   66.22    3.98
  -1   8   4   59.46    3.69
   0  -8  -4    2.64    0.42
   0   8   4    1.83    0.39
   0   8   4    2.82    0.47
   0   8   4    1.90    0.33
  -1  -8  -4    4.49    0.38
   1   8   4    3.77    0.46
   1   8   4    3.60    0.51
   1   8   4    3.49    0.52
   2   8   4   80.20    4.78
   2   8   4   87.44    5.18
   2   8   4   93.70    4.68
   3   8   4    7.04    0.64
   3   8   4    7.22    0.63
   3   8   4    7.23    0.70
   4   8   4    0.09    0.22
   4   8   4    0.23    0.20
   4   8   4    0.31    0.24
   5   8   4   28.32    1.59
   5   8   4   26.76    1.80
   5   8   4   25.04    1.63
   6   8   4   21.17    1.52
   6   8   4   19.79    1.36
   6   8   4   22.25    1.33
   3  -9  -4   17.41    1.78
  -3   9   4   16.82    1.34
   2  -9  -4   30.26    3.01
  -2   9   4   39.30    2.22
  -2   9   4   37.43    2.32
  -1   9   4   46.89    2.87
   0   9   4    0.43    0.27
   0   9   4    0.24    0.28
   0   9   4    0.23    0.30
   1   9   4    1.41    0.33
   1   9   4    1.01    0.34
   1   9   4    1.44    0.40
   2   9   4    8.28    0.79
   2   9   4    7.67    0.76
   2   9   4    7.80    0.70
   3   9   4    7.30    0.67
   3   9   4    7.61    0.71
   3   9   4    8.02    0.77
   4   9   4    1.74    0.39
   4   9   4    2.00    0.40
   4   9   4    1.57    0.32
   5   9   4    0.16    0.22
   5   9   4    0.98    0.34
   5   9   4    0.13    0.28
  -2  10   4   32.03    2.21
  -2  10   4   32.47    2.11
  -1  10   4   47.99    2.99
   0  10   4   13.77    1.17
   1  10   4    0.23    0.33
   1  10   4   -0.21    0.22
   1  10   4   -0.29    0.27
   2  10   4   -0.19    0.25
   2  10   4   -0.12    0.30
   2  10   4   -0.17    0.19
   3  10   4    0.49    0.26
   3  10   4    0.58    0.33
   3  10   4    0.31    0.34
   4  10   4   33.74    2.08
   4  10   4   30.56    1.96
   4  10   4   35.16    2.25
   5  10   4    0.65    0.36
   5  10   4    0.53    0.27
   0  11   4   62.29    3.75
   1  11   4   -0.02    0.37
   1  11   4   -0.37    0.33
   2  11   4   -0.18    0.25
   2  11   4   -0.14    0.33
   2  11   4    0.43    0.35
   3  11   4   -0.21    0.35
   3  11   4    0.38    0.34
   3  11   4    0.24    0.28
   3  10  -5    0.12    0.27
   2  10  -5    0.04    0.22
  -2 -10   5   -0.73    0.53
   1  10  -5    6.21    0.63
  -1 -10   5    4.65    0.94
   0  10  -5    1.41    0.40
  -1  10  -5   24.82    1.75
   1 -10   5   25.82    1.72
   4   9  -5    8.96    0.82
  -4  -9   5   11.74    1.39
   3   9  -5    3.11    0.43
  -3  -9   5    2.61    0.89
   2   9  -5    0.17    0.22
  -2  -9   5   -0.77    0.47
   1   9  -5    0.11    0.22
  -1  -9   5    0.30    0.25
  -1  -9   5    0.29    0.50
   0   9  -5    5.26    0.59
   0  -9   5    4.71    0.83
   0  -9   5    4.86    0.56
  -1   9  -5   16.76    1.25
   1  -9   5   17.85    1.24
   1  -9   5   17.42    1.74
   2  -9   5    9.28    0.82
   5   8  -5    2.36    0.51
   5   8  -5    1.89    0.43
   4   8  -5   -0.09    0.26
   4   8  -5   -0.36    0.23
   3   8  -5   36.52    2.06
   3   8  -5   36.45    2.32
  -3  -8   5   30.48    3.25
  -2  -8   5   11.73    1.54
   1   8  -5    3.02    0.42
   1   8  -5    2.96    0.40
  -1  -8   5    3.79    0.78
  -1  -8   5    3.31    0.47
   0   8  -5    2.11    0.39
   0   8  -5    1.76    0.35
   0  -8   5    2.30    0.55
   0  -8   5    2.04    0.35
  -1   8  -5    9.71    0.83
   1  -8   5   10.51    1.14
   1  -8   5    9.88    0.79
  -2   8  -5    9.69    0.84
   2  -8   5   10.76    1.16
   2  -8   5    8.98    0.77
   3  -8   5   15.70    1.14
   5   7  -5    8.18    0.70
   5   7  -5    7.19    0.83
   5   7  -5    6.80    0.71
  -5  -7   5    6.28    0.69
   4   7  -5    1.31    0.40
   4   7  -5    1.23    0.32
   4   7  -5    1.09    0.29
  -4  -7   5    2.03    0.58
   3   7  -5   61.74    3.27
   3   7  -5   61.96    3.69
   3   7  -5   58.94    3.67
   3   7  -5   56.92    3.32
   2   7  -5   38.45    2.14
   2   7  -5   35.39    2.09
   2   7  -5   36.11    2.38
   2   7  -5   40.42    2.35
  -2  -7   5   38.61    2.40
  -2  -7   5   33.08    3.35
   1   7  -5    5.82    0.52
   1   7  -5    4.09    0.46
  -1  -7   5    4.77    0.58
  -1  -7   5    5.64    0.93
   0   7  -5   71.98    3.74
   0   7  -5   73.16    4.28
   0  -7   5   59.13    5.56
   0  -7   5   68.76    4.02
  -1   7  -5   12.77    1.06
  -1   7  -5   12.71    0.92
   1  -7   5   12.50    0.93
   1  -7   5   13.88    1.34
  -2   7  -5    9.52    0.81
   2  -7   5   10.71    0.80
   2  -7   5   11.20    1.19
   3  -7   5   11.14    0.82
   3  -7   5    9.50    1.18
   4  -7   5   13.15    1.00
   5   6  -5    9.68    0.93
   5   6  -5    8.72    0.79
   5   6  -5    9.74    0.78
  -5  -6   5    9.28    0.80
   4   6  -5    1.05    0.28
   4   6  -5    1.39    0.29
   4   6  -5    0.92    0.30
   4   6  -5    1.01    0.35
  -4  -6   5    1.02    0.29
  -4  -6   5    1.95    0.59
   3   6  -5    9.95    0.74
   3   6  -5   10.20    0.77
   3   6  -5    9.98    0.74
   3   6  -5    8.74    0.87
  -3  -6   5   10.00    1.36
  -3  -6   5   10.15    0.72
   2   6  -5   84.19    4.49
   2   6  -5   86.08    4.60
   2   6  -5   86.72    5.04
   2   6  -5   87.88    5.15
  -2  -6   5   81.51    7.04
  -2  -6   5   82.86    5.04
   1   6  -5  572.72   32.77
   1   6  -5  566.86   29.52
   1   6  -5  591.24   34.49
   1   6  -5  591.11   30.27
  -1  -6   5  563.95   45.43
  -1  -6   5  594.73   32.75
   0   6  -5   14.12    0.93
   0   6  -5   13.69    1.08
   0  -6   5   15.95    1.02
   0  -6   5   13.60    1.46
  -1   6  -5   42.97    2.37
  -1   6  -5   39.44    2.73
  -1   6  -5   42.39    2.28
   1  -6   5   45.29    3.52
   1  -6   5   39.08    2.49
  -2   6  -5   51.04    2.79
   2  -6   5   50.93    2.93
   2  -6   5   46.61    4.10
   3  -6   5   13.17    0.91
   3  -6   5   12.27    1.34
   4  -6   5   14.43    1.02
   6   5  -5    0.44    0.29
   6   5  -5    0.46    0.27
   6   5  -5    0.51    0.33
  -6  -5   5    0.23    0.33
   5   5  -5    5.23    0.61
   5   5  -5    6.39    0.58
   5   5  -5    6.70    0.72
  -5  -5   5    5.19    0.62
   4   5  -5    7.42    0.66
   4   5  -5    8.01    0.77
   4   5  -5    7.97    0.63
   4   5  -5    5.94    0.72
  -4  -5   5    7.94    0.65
   3   5  -5    0.69    0.27
   3   5  -5    0.97    0.26
   3   5  -5    1.18    0.26
   3   5  -5    0.43    0.29
  -3  -5   5    1.08    0.24
  -3  -5   5    1.06    0.57
  -3  -5   5    0.74    0.32
   2   5  -5   -0.18    0.14
   2   5  -5   -0.31    0.18
   2   5  -5    0.07    0.19
   2   5  -5    0.27    0.17
  -2  -5   5   -0.19    0.21
  -2  -5   5    0.56    0.50
   1   5  -5    3.51    0.40
   1   5  -5    2.90    0.34
   1   5  -5    2.15    0.38
   1   5  -5    4.47    0.39
  -1  -5   5    3.04    0.68
  -1  -5   5    4.03    0.46
   0   5  -5  637.77   37.31
   0   5  -5  781.85   41.41
   0   5  -5  769.97   38.28
   0   5  -5  828.43   43.70
   0  -5   5  657.87   57.36
  -1   5  -5   35.19    2.41
  -1   5  -5   36.40    2.06
  -1   5  -5   37.63    2.00
   1  -5   5   39.02    3.11
   1  -5   5   35.68    2.19
  -2   5  -5    0.80    0.22
  -2   5  -5    0.53    0.14
  -2   5  -5   -0.30    0.22
   2  -5   5    0.20    0.14
   2  -5   5   -0.11    0.26
  -3   5  -5   23.93    1.52
  -3   5  -5   26.03    1.53
   3  -5   5   28.96    2.35
   3  -5   5   25.10    1.59
   4  -5   5   23.10    1.99
   4  -5   5   17.96    1.29
   5  -5   5    4.58    0.53
   6   4  -5    0.83    0.27
   6   4  -5    1.12    0.39
  -6  -4   5    0.24    0.36
   5   4  -5    0.56    0.29
   5   4  -5    0.73    0.23
  -5  -4   5    0.55    0.30
   4   4  -5   17.29    1.09
   4   4  -5   17.16    1.26
  -4  -4   5   16.52    1.15
   3   4  -5   25.90    1.67
   3   4  -5   30.67    1.95
   3   4  -5   30.22    1.94
  -3  -4   5   31.93    1.98
  -3  -4   5   27.26    2.73
  -3  -4   5   32.15    1.75
   2   4  -5   58.42    3.33
   2   4  -5   53.47    2.97
   2   4  -5   53.83    2.90
   2   4  -5   55.52    3.27
  -2  -4   5   57.17    2.96
  -2  -4   5   53.53    4.59
  -2  -4   5   45.68    3.25
   1   4  -5    2.76    0.30
   1   4  -5    2.22    0.27
   1   4  -5    2.50    0.37
   1   4  -5    2.70    0.33
  -1  -4   5    3.13    0.63
   0   4  -5  117.18    7.10
   0   4  -5  118.71    6.20
   0   4  -5  113.52    6.04
   0   4  -5  114.36    6.20
   0   4  -5  120.61    6.77
   0  -4   5  120.38    6.74
   0  -4   5  113.55    6.77
   0  -4   5  107.02    6.08
   0  -4   5  133.32    9.39
  -1   4  -5  129.46    7.35
  -1   4  -5  132.53    6.79
  -1   4  -5  133.41    7.82
   1  -4   5  120.87    7.32
   1  -4   5  138.10   10.21
   1  -4   5  124.60    6.65
   1  -4   5  122.29    7.39
  -2   4  -5   92.84    5.70
  -2   4  -5   95.68    4.89
  -2   4  -5   96.03    4.89
   2  -4   5   94.27    4.78
   2  -4   5   89.02    5.24
   2  -4   5   85.83    7.33
   2  -4   5   88.43    5.31
  -3   4  -5   29.41    1.73
   3  -4   5   28.92    1.82
   3  -4   5   33.01    2.65
  -4   4  -5    1.82    0.30
   4  -4   5    1.73    0.53
   4  -4   5    1.23    0.25
   5  -4   5   13.87    0.97
   5  -4   5   13.48    1.54
   6   3  -5    4.96    0.55
   6   3  -5    4.30    0.65
  -6  -3   5    3.31    0.58
   5   3  -5    0.27    0.23
   5   3  -5    0.08    0.17
  -5  -3   5   -0.05    0.24
   4   3  -5   30.61    2.07
   4   3  -5   32.60    1.81
  -4  -3   5   31.64    1.92
   3   3  -5   27.07    1.83
   3   3  -5   30.77    1.63
  -3  -3   5   26.03    2.61
  -3  -3   5   29.04    1.90
  -3  -3   5   29.23    1.69
   2   3  -5  134.98    7.76
   2   3  -5  129.09    8.11
   2   3  -5  131.18    6.96
  -2  -3   5  138.04    7.80
  -2  -3   5  140.42    7.18
   1   3  -5  153.83    8.91
   1   3  -5  152.87    8.00
   1   3  -5  161.75    9.33
  -1  -3   5  148.55   12.38
  -1  -3   5  165.07    8.06
  -1  -3   5  153.73    8.22
  -1  -3   5  154.84    8.92
   0   3  -5    1.47    0.17
   0   3  -5    1.72    0.19
   0  -3   5    1.16    0.22
   0  -3   5    1.60    0.20
   0  -3   5    1.55    0.38
   0  -3   5    1.89    0.25
  -1   3  -5  194.10    9.58
  -1   3  -5  188.21   11.01
  -1   3  -5  172.58   10.36
   1  -3   5  205.36   14.42
   1  -3   5  158.74   10.35
   1  -3   5  179.98    9.37
  -2   3  -5  115.50    6.24
  -2   3  -5  115.15    7.22
  -2   3  -5  122.28    6.21
   2  -3   5  117.01    6.70
   2  -3   5  120.49    6.08
   2  -3   5  117.81    6.76
  -3   3  -5   81.22    5.09
  -3   3  -5   81.08    4.36
   3  -3   5   82.83    4.63
   3  -3   5   71.95    4.18
   3  -3   5   86.30    6.54
   3  -3   5   82.35    4.69
  -4   3  -5   16.54    1.12
   4  -3   5   18.89    1.75
   4  -3   5   17.72    1.13
  -5   3  -5    0.03    0.21
   5  -3   5   -0.03    0.43
   5  -3   5    0.14    0.19
   6  -3   5    4.45    0.53
   6   2  -5   38.02    2.14
   6   2  -5   37.49    2.46
  -6  -2   5   33.54    2.30
   5   2  -5    3.52    0.51
   5   2  -5    2.77    0.37
  -5  -2   5    3.38    0.51
   4   2  -5  152.45    8.64
   4   2  -5  151.18    7.73
  -4  -2   5  142.54    8.03
   3   2  -5   44.28    2.37
   3   2  -5   43.21    2.67
  -3  -2   5   43.20    2.72
  -3  -2   5   42.92    2.47
   2   2  -5   41.07    2.51
   2   2  -5   41.44    2.22
  -2  -2   5   41.54    2.30
  -2  -2   5   44.63    2.57
  -2  -2   5   37.40    3.51
   1   2  -5  519.67   28.90
   1   2  -5  468.75   24.72
   1   2  -5  473.82   27.42
  -1  -2   5  517.33   27.43
  -1  -2   5  491.33   24.73
  -1  -2   5  472.55   27.45
  -1  -2   5  452.04   38.04
  -1  -2   5  493.98   25.54
   0   2  -5   11.27    0.69
   0   2  -5    8.96    0.56
   0   2  -5   10.41    0.90
   0   2  -5    9.06    0.54
   0  -2   5    8.75    0.65
   0  -2   5    8.41    0.56
   0  -2   5    9.69    0.96
   0  -2   5    9.06    0.65
  -1   2  -5    6.66    0.68
  -1   2  -5    6.88    0.54
  -1   2  -5    6.98    0.39
  -1   2  -5    6.39    0.43
   1  -2   5    7.28    0.68
   1  -2   5    5.90    0.45
   1  -2   5    6.51    0.40
   1  -2   5    5.06    0.46
  -2   2  -5  282.38   14.61
  -2   2  -5  285.57   14.47
  -2   2  -5  274.81   16.66
   2  -2   5  265.26   15.68
   2  -2   5  263.64   14.12
   2  -2   5  281.32   15.65
   2  -2   5  292.69   21.78
  -3   2  -5  166.86   11.33
  -3   2  -5  189.15    9.92
   3  -2   5  200.48   10.57
   3  -2   5  197.92   14.77
   3  -2   5  176.97    9.52
   3  -2   5  190.92   10.61
  -4   2  -5  117.47    6.31
   4  -2   5  124.62    9.41
   4  -2   5  110.85    6.70
   4  -2   5  122.20    6.68
   4  -2   5  111.15    5.99
  -5   2  -5    3.95    0.49
   5  -2   5    4.16    0.76
   5  -2   5    4.06    0.44
  -6   2  -5   -0.04    0.26
   6  -2   5    0.26    0.24
   6   1  -5    1.65    0.44
   6   1  -5    1.73    0.35
  -6  -1   5    1.92    0.47
   5   1  -5   69.12    4.18
   5   1  -5   67.71    3.70
  -5  -1   5   68.64    3.93
   4   1  -5  179.24   10.42
   4   1  -5  180.32    9.35
  -4  -1   5  182.90    9.75
   3   1  -5  238.38   12.63
  -3  -1   5  253.47   14.12
  -3  -1   5  248.10   13.12
   2   1  -5   11.12    0.69
   2   1  -5   11.48    0.82
  -2  -1   5   10.13    0.71
  -2  -1   5    9.59    1.14
  -2  -1   5   11.81    0.87
   1   1  -5  306.89   15.52
   1   1  -5  305.31   18.16
   1   1  -5  341.06   23.89
  -1  -1   5  310.04   17.28
  -1  -1   5  331.12   17.25
  -1  -1   5  277.00   23.91
  -1  -1   5  253.95   15.51
  -1  -1   5  312.76   16.05
   0   1  -5  300.90   24.23
   0   1  -5  320.35   18.46
   0  -1   5  315.04   17.51
   0  -1   5  314.94   16.28
   0  -1   5  320.80   17.52
   0  -1   5  293.25   24.28
   0  -1   5  305.14   15.77
  -1   1  -5   26.11    2.02
  -1   1  -5   24.08    1.28
  -1   1  -5   23.38    1.55
   1  -1   5   22.97    1.42
   1  -1   5   22.37    1.44
   1  -1   5   25.58    2.01
  -2   1  -5    1.94    0.30
  -2   1  -5    2.46    0.20
  -2   1  -5    2.43    0.37
   2  -1   5    1.98    0.21
   2  -1   5    1.96    0.20
   2  -1   5    2.40    0.20
  -3   1  -5  318.42   16.27
  -3   1  -5  308.24   18.52
   3  -1   5  319.41   24.18
   3  -1   5  315.57   17.36
   3  -1   5  281.91   17.36
  -4   1  -5  174.06    9.49
   4  -1   5  168.22   10.06
   4  -1   5  189.55   10.06
   4  -1   5  179.82   14.09
  -5   1  -5   41.69    2.49
   5  -1   5   44.71    2.53
   5  -1   5   40.22    2.54
   5  -1   5   44.57    3.70
  -6   1  -5   10.68    0.92
   6  -1   5   13.28    1.46
   6  -1   5   11.21    0.70
   6  -1   5   11.84    0.85
   6   0  -5    4.28    0.64
   6   0  -5    2.87    0.42
  -6   0   5    3.08    0.57
   5   0  -5   47.73    2.65
   5   0  -5   48.07    3.01
  -5   0   5   47.00    2.85
   4   0  -5   80.72    4.57
   4   0  -5   71.53    4.04
  -4   0   5   76.12    4.26
   3   0  -5  268.25   15.19
   3   0  -5  225.09   13.64
  -3   0   5  277.75   13.72
  -3   0   5  284.37   15.28
  -3   0   5  279.94   14.20
   2   0  -5   41.89    2.27
   2   0  -5   41.51    2.56
  -2   0   5   42.25    2.62
  -2   0   5   43.68    2.39
   1   0  -5   55.46    3.01
   1   0  -5   58.61    3.38
   1   0  -5   60.36    4.69
  -1   0   5   58.32    3.02
  -1   0   5   58.69    3.12
  -1   0   5   50.89    4.69
  -1   0   5   61.52    3.39
   0   0  -5  141.15    8.04
   0   0  -5  136.44   10.54
   0   0   5  132.49    7.65
   0   0   5  135.64    7.07
   0   0   5  129.75   10.59
   0   0   5  128.63    6.86
  -1   0  -5    0.45    0.08
   1   0   5    0.16    0.17
  -2   0  -5    0.38    0.17
  -2   0  -5    0.24    0.16
   2   0   5    0.29    0.07
   2   0   5    0.30    0.08
   2   0   5    0.37    0.17
  -3   0  -5   10.27    0.70
  -3   0  -5   10.73    0.88
   3   0   5   11.78    1.05
  -4   0  -5   62.88    3.26
   4   0   5   54.75    4.79
  -5   0  -5  127.26    7.12
   5   0   5  131.33   10.57
   5   0   5  136.54    7.48
  -6   0  -5   25.11    1.62
   6   0   5   25.04    2.38
   6  -1  -5    1.33    0.43
  -6   1   5    1.58    0.47
   5  -1  -5   25.09    1.46
   5  -1  -5   23.56    1.69
  -5   1   5   22.59    1.61
   4  -1  -5  121.12    6.38
   4  -1  -5  119.86    7.14
  -4   1   5  126.07    6.72
   3  -1  -5  206.53   12.21
   3  -1  -5  201.25   10.96
  -3   1   5  216.23   11.43
  -3   1   5  227.34   11.05
  -3   1   5  217.99   12.29
   2  -1  -5  177.29    9.97
  -2   1   5  170.32    9.29
  -2   1   5  175.76   10.05
   1  -1  -5   13.20    1.29
   1  -1  -5   13.01    0.91
  -1   1   5   12.23    0.91
  -1   1   5   13.94    0.80
  -1   1   5   15.60    1.01
  -1   1   5   13.95    0.82
   0  -1  -5   45.71    2.69
   0  -1  -5   49.10    3.51
   0   1   5   40.08    3.53
   0   1   5   37.86    2.59
   0   1   5   43.75    2.27
  -1  -1  -5   64.12    3.75
  -1  -1  -5   54.97    4.87
  -1  -1  -5   61.51    3.26
   1   1   5   61.78    4.90
   1   1   5   64.84    3.56
   1   1   5   62.50    3.54
  -2  -1  -5   96.81    5.91
   2   1   5  108.57    7.68
   2   1   5   87.16    5.49
  -3  -1  -5    1.36    0.28
  -3  -1  -5    1.13    0.21
   3   1   5    1.35    0.28
  -4  -1  -5    2.47    0.34
   4   1   5    2.59    0.49
  -5  -1  -5    5.70    0.58
   5   1   5    5.16    0.80
  -6  -1  -5   66.11    3.85
   6   1   5   70.89    3.94
   6   1   5   66.78    5.67
  -6   2   5   23.81    1.73
  -5   2   5    0.03    0.28
   4  -2  -5   14.22    1.15
  -4   2   5   14.91    1.11
   3  -2  -5   96.24    5.88
  -3   2   5   98.21    5.95
  -3   2   5  101.32    5.51
  -3   2   5  106.49    5.33
  -2   2   5  424.67   23.31
  -2   2   5  458.21   22.59
  -2   2   5  443.00   25.06
   1  -2  -5    5.04    0.71
  -1   2   5    6.82    0.60
  -1   2   5    6.27    0.43
  -1   2   5    6.40    0.46
   0  -2  -5   11.73    0.99
   0  -2  -5   10.28    0.78
   0   2   5   10.10    0.73
   0   2   5   10.77    0.79
  -1  -2  -5    0.11    0.13
  -1  -2  -5    0.15    0.11
   1   2   5    0.10    0.18
   1   2   5    0.10    0.13
   1   2   5   -0.09    0.11
  -2  -2  -5  155.60    9.93
  -2  -2  -5  164.95    8.64
   2   2   5  144.93    9.33
   2   2   5  183.10   12.96
   2   2   5  176.15    9.37
   2   2   5  169.32    8.67
  -3  -2  -5   53.37    3.68
   3   2   5   66.63    4.74
   3   2   5   57.75    3.14
  -4  -2  -5   19.19    1.14
  -4  -2  -5   16.83    1.30
   4   2   5   17.82    1.60
   4   2   5   18.41    1.00
  -5  -2  -5    1.51    0.33
   5   2   5    1.05    0.39
  -6  -2  -5   10.03    0.89
   6   2   5    9.99    1.23
   6   2   5   11.57    0.73
  -5   3   5   14.18    1.17
  -4   3   5   78.01    4.43
  -3   3   5   13.10    1.07
  -3   3   5   12.87    0.94
  -2   3   5   43.55    2.55
  -2   3   5   47.95    2.53
  -2   3   5   44.51    2.83
   1  -3  -5  385.16   21.49
   1  -3  -5  322.58   29.75
  -1   3   5  387.49   21.59
  -1   3   5  399.42   19.46
  -1   3   5  407.97   20.06
   0  -3  -5   11.71    0.85
   0  -3  -5   11.18    1.06
   0   3   5   12.40    0.88
   0   3   5   11.43    0.77
  -1  -3  -5    0.73    0.10
  -1  -3  -5    0.64    0.18
   1   3   5    0.51    0.18
   1   3   5   -0.05    0.16
  -2  -3  -5  104.33    6.45
   2   3   5  114.33    5.66
   2   3   5  103.76    6.06
   2   3   5  112.89    8.37
   2   3   5   99.43    6.12
  -3  -3  -5  139.35    8.65
   3   3   5  149.87    8.13
   3   3   5  149.33    7.53
   3   3   5  133.11    8.08
   3   3   5  146.12   11.23
  -4  -3  -5    1.47    0.31
   4   3   5    1.38    0.18
   4   3   5    1.60    0.34
  -5  -3  -5   38.28    2.16
   5   3   5   35.07    3.07
  -6  -3  -5   -0.36    0.27
   6   3   5    0.25    0.27
   6   3   5    0.09    0.14
   5  -4  -5   26.76    1.81
  -5   4   5   23.05    1.74
  -4   4   5   -0.01    0.24
   3  -4  -5  105.70    5.80
  -3   4   5   91.32    5.42
   2  -4  -5   16.87    1.21
  -2   4   5   17.32    1.13
  -2   4   5   17.54    1.14
  -2   4   5   19.35    1.33
   1  -4  -5   48.99    4.28
   1  -4  -5   46.70    3.09
  -1   4   5   54.21    3.23
  -1   4   5   54.06    2.96
  -1   4   5   59.98    2.90
   0  -4  -5  193.73   16.16
   0  -4  -5  205.41   11.66
   0   4   5  211.96   10.63
   0   4   5  208.93   11.80
   0   4   5  211.14   10.89
  -1  -4  -5  279.28   16.61
  -1  -4  -5  269.96   15.69
   1   4   5  287.03   14.64
   1   4   5  270.30   15.76
   1   4   5  288.48   15.85
  -2  -4  -5   44.23    2.67
   2   4   5   41.78    2.39
   2   4   5   44.96    2.61
   2   4   5   42.22    2.51
  -3  -4  -5   31.57    1.97
   3   4   5   27.62    2.44
   3   4   5   29.96    1.85
   3   4   5   31.60    1.71
   3   4   5   31.10    1.77
   3   4   5   31.63    2.42
   4   4   5   15.90    0.98
   4   4   5   17.02    0.97
   4   4   5   15.52    1.41
   4   4   5   17.84    1.05
   5   4   5   12.12    0.74
   5   4   5   11.06    0.73
   5   4   5   12.93    0.78
   5   4   5   10.30    1.10
  -6  -4  -5    2.69    0.49
   6   4   5    4.01    0.40
   5  -5  -5   22.78    1.69
  -5   5   5   23.27    1.71
   4  -5  -5   39.17    2.45
  -4   5   5   35.98    2.34
   3  -5  -5   45.43    2.87
  -3   5   5   47.19    2.73
   2  -5  -5    2.25    0.35
  -2   5   5    2.05    0.34
  -2   5   5    2.92    0.40
  -2   5   5    2.68    0.46
   1  -5  -5   76.45    4.66
  -1   5   5   77.26    4.80
  -1   5   5   88.48    4.33
  -1   5   5   79.30    4.42
   0  -5  -5   42.76    2.43
   0  -5  -5   36.64    3.34
   0   5   5   44.19    2.60
   0   5   5   40.81    2.30
   0   5   5   42.88    2.37
  -1  -5  -5  299.89   17.17
  -1  -5  -5  285.05   16.24
   1   5   5  290.86   15.16
   1   5   5  275.41   16.31
   1   5   5  296.75   16.41
   1   5   5  282.29   14.78
  -2  -5  -5  228.05   13.96
   2   5   5  231.80   12.01
   2   5   5  224.07   13.24
   2   5   5  238.82   13.36
   2   5   5  249.53   12.35
  -3  -5  -5    4.29    0.43
   3   5   5    3.95    0.47
   3   5   5    4.27    0.37
   3   5   5    4.16    0.37
   3   5   5    4.58    0.41
   4   5   5   13.17    0.75
   4   5   5   11.95    0.79
   4   5   5   12.52    0.88
   4   5   5   12.61    1.08
   4   5   5   12.75    0.80
   5   5   5    3.68    0.38
   5   5   5    4.37    0.35
   5   5   5    4.46    0.42
   6   5   5   11.02    0.83
   6   5   5   11.11    0.69
   4  -6  -5    6.70    0.77
  -4   6   5    6.24    0.74
   3  -6  -5   15.10    1.12
  -3   6   5   13.57    1.07
   2  -6  -5   26.06    1.65
  -2   6   5   24.01    1.56
   1  -6  -5    5.10    0.49
  -1   6   5    5.46    0.64
  -1   6   5    5.42    0.53
  -1   6   5    4.94    0.57
   0  -6  -5   61.95    5.79
   0  -6  -5   78.24    4.24
   0   6   5   75.71    4.07
   0   6   5   73.70    3.95
   0   6   5   78.32    4.43
  -1  -6  -5  137.74    8.09
   1   6   5  139.28    7.85
   1   6   5  133.27    7.23
   1   6   5  128.69    7.75
   1   6   5  135.99    7.06
  -2  -6  -5  197.29   12.44
   2   6   5  217.59   10.77
   2   6   5  205.03   11.04
   2   6   5  204.70   11.84
   2   6   5  219.78   11.96
  -3  -6  -5   69.91    4.35
   3   6   5   69.85    3.80
   3   6   5   73.07    4.24
   3   6   5   73.78    3.91
   4   6   5    3.13    0.34
   4   6   5    2.11    0.33
   4   6   5    3.27    0.37
   5   6   5    8.15    0.68
   5   6   5    8.44    0.60
   5   6   5    8.15    0.62
   6   6   5    4.67    0.41
   6   6   5    4.17    0.52
  -4   7   5   12.29    1.13
  -3   7   5   15.23    1.19
  -2   7   5   13.78    1.02
  -2   7   5   13.02    1.09
   1  -7  -5    3.22    0.53
  -1   7   5    3.83    0.45
  -1   7   5    3.72    0.54
  -1   7   5    2.95    0.47
   0  -7  -5    2.69    0.40
   0   7   5    3.55    0.44
   0   7   5    3.19    0.46
   0   7   5    2.18    0.40
  -1  -7  -5    1.66    0.25
   1   7   5    1.71    0.37
   1   7   5    1.45    0.35
   1   7   5    1.26    0.29
  -2  -7  -5  119.38    7.15
   2   7   5  123.50    6.99
   2   7   5  119.06    6.28
   2   7   5  116.16    6.45
   3   7   5   32.88    2.14
   3   7   5   38.91    2.11
   3   7   5   39.89    2.36
   4   7   5   69.22    3.65
   4   7   5   66.66    4.05
   4   7   5   68.49    3.75
   5   7   5   13.10    0.87
   5   7   5   12.75    0.98
   5   7   5   12.58    0.91
   6   7   5   27.33    1.61
   6   7   5   28.57    1.85
   3  -8  -5   14.26    1.61
  -3   8   5   17.46    1.28
  -2   8   5   62.45    3.55
  -2   8   5   59.76    3.60
   1  -8  -5    7.20    0.88
  -1   8   5    6.50    0.72
  -1   8   5    7.31    0.80
  -1   8   5    8.68    0.87
   0   8   5   49.82    3.01
   0   8   5   45.86    2.66
   0   8   5   44.92    2.77
  -1  -8  -5    4.17    0.40
   1   8   5    3.81    0.47
   1   8   5    4.11    0.56
   1   8   5    4.24    0.55
   2   8   5    2.09    0.36
   2   8   5    1.45    0.37
   2   8   5    1.94    0.39
   3   8   5    6.81    0.61
   3   8   5    6.23    0.69
   3   8   5    7.28    0.68
   4   8   5   26.44    1.63
   4   8   5   25.80    1.75
   4   8   5   25.81    1.57
   5   8   5   16.85    1.13
   5   8   5   18.58    1.30
   5   8   5   17.28    1.19
   6   8   5    1.45    0.30
  -2   9   5   16.11    1.32
  -2   9   5   15.51    1.21
  -1   9   5   65.93    3.87
   0   9   5   49.12    3.12
   0   9   5   44.82    2.89
   0   9   5   50.72    2.80
   1   9   5    7.26    0.77
   1   9   5    7.84    0.74
   1   9   5    7.83    0.85
   2   9   5    0.76    0.32
   2   9   5    0.59    0.31
   2   9   5    0.66    0.27
   3   9   5    0.51    0.31
   3   9   5    0.38    0.24
   3   9   5    0.41    0.27
   4   9   5   16.26    1.12
   4   9   5   16.48    1.27
   4   9   5   16.84    1.20
   5   9   5    7.95    0.81
   5   9   5    8.61    0.79
   5   9   5    7.50    0.68
  -1  10   5    4.18    0.72
   0  10   5   59.12    3.85
   0  10   5   59.97    3.56
   1  10   5   26.38    1.94
   1  10   5   25.14    1.82
   1  10   5   29.31    1.74
   2  10   5    0.32    0.33
   2  10   5   -0.01    0.27
   2  10   5    0.03    0.27
   3  10   5    2.03    0.45
   3  10   5    1.78    0.45
   3  10   5    1.83    0.37
   4  10   5    1.19    0.39
   4  10   5    1.08    0.31
   4  10   5    0.33    0.34
   0  11   5    1.61    0.55
   1  11   5   50.19    3.16
   1  11   5   53.03    3.38
   2  11   5    1.05    0.34
   2  11   5    0.70    0.39
   2  11   5    1.58    0.47
   3  11   5    1.45    0.37
   3  11   5    1.62    0.45
   3  11   5    1.21    0.43
   2  10  -6    9.35    0.80
   1  10  -6    0.67    0.32
   0  10  -6    2.92    0.51
   3   9  -6   19.26    1.30
   2   9  -6   -0.17    0.21
  -2  -9   6   -0.98    0.47
   1   9  -6   10.03    0.79
  -1  -9   6    9.58    1.31
   0   9  -6    5.56    0.59
   0  -9   6    5.48    0.94
   0  -9   6    4.90    0.61
  -1   9  -6    3.63    0.56
   1  -9   6    2.56    0.43
   2  -9   6    4.34    0.55
   4   8  -6    2.97    0.47
   3   8  -6    8.40    0.72
  -3  -8   6    8.02    1.35
   2   8  -6   13.43    0.91
  -2  -8   6   11.12    1.61
   1   8  -6   28.41    1.83
   1   8  -6   32.04    2.08
  -1  -8   6   33.52    2.07
  -1  -8   6   31.36    2.92
   0   8  -6    8.08    0.65
   0   8  -6    6.72    0.71
   0  -8   6    6.80    0.99
   0  -8   6    6.22    0.65
  -1   8  -6    0.67    0.29
   1  -8   6    0.55    0.40
   1  -8   6    0.38    0.23
   2  -8   6    0.13    0.22
   3  -8   6    2.73    0.43
   5   7  -6    2.60    0.52
   5   7  -6    2.33    0.45
  -5  -7   6    2.31    0.44
   4   7  -6   13.83    1.18
   4   7  -6   13.01    1.01
  -4  -7   6   14.63    1.67
   3   7  -6    5.18    0.56
   3   7  -6    5.43    0.54
  -3  -7   6    4.37    0.99
   2   7  -6    3.31    0.41
   2   7  -6    2.16    0.35
  -2  -7   6    3.95    0.55
  -2  -7   6    2.74    0.82
   1   7  -6    2.63    0.38
   1   7  -6    2.21    0.33
  -1  -7   6    2.64    0.43
  -1  -7   6    3.28    0.76
   0   7  -6   58.28    3.24
   0   7  -6   55.60    3.70
   0  -7   6   63.73    4.94
   0  -7   6   57.23    3.51
  -1   7  -6    6.90    0.59
  -1   7  -6    4.51    0.63
   1  -7   6    6.14    0.58
   1  -7   6    6.28    0.85
   2  -7   6    1.73    0.29
   2  -7   6    1.20    0.43
   3  -7   6    0.52    0.24
   5   6  -6    0.63    0.24
   5   6  -6    0.36    0.33
   5   6  -6    0.87    0.32
  -5  -6   6    0.58    0.32
   4   6  -6    4.11    0.49
   4   6  -6    3.49    0.55
   4   6  -6    2.89    0.44
   4   6  -6    4.19    0.49
  -4  -6   6    5.43    0.90
  -4  -6   6    3.77    0.47
   3   6  -6   20.63    1.48
   3   6  -6   18.58    1.27
   3   6  -6   20.93    1.35
   3   6  -6   21.60    1.28
  -3  -6   6   17.56    2.11
  -3  -6   6   20.49    1.24
   2   6  -6   24.47    1.41
   2   6  -6   24.06    1.53
   2   6  -6   22.55    1.60
  -2  -6   6   20.59    2.33
  -2  -6   6   22.53    1.62
   1   6  -6    1.23    0.29
   1   6  -6    0.70    0.22
  -1  -6   6    1.10    0.57
  -1  -6   6    1.15    0.33
   0   6  -6   56.18    3.14
   0   6  -6   56.59    3.61
   0  -6   6   52.98    3.42
   0  -6   6   64.29    4.83
  -1   6  -6   23.00    1.34
  -1   6  -6   21.23    1.59
   1  -6   6   22.66    2.02
   1  -6   6   21.17    1.41
  -2   6  -6    0.82    0.33
  -2   6  -6    0.52    0.23
   2  -6   6    0.58    0.20
   2  -6   6    0.37    0.34
   3  -6   6    6.20    0.58
   3  -6   6    7.26    0.93
   4  -6   6    1.28    0.28
   5   5  -6   23.41    1.42
   5   5  -6   21.96    1.65
   5   5  -6   21.19    1.46
  -5  -5   6   22.10    1.48
   4   5  -6   17.62    1.19
   4   5  -6   16.59    1.26
   4   5  -6   15.47    1.11
   4   5  -6   19.14    1.35
  -4  -5   6   18.05    1.90
  -4  -5   6   18.47    1.17
   3   5  -6    0.48    0.24
   3   5  -6    0.85    0.22
   3   5  -6    0.96    0.26
   3   5  -6    0.64    0.28
  -3  -5   6    1.04    0.24
  -3  -5   6    1.14    0.58
   2   5  -6   97.85    5.52
   2   5  -6  104.52    5.40
   2   5  -6  102.87    6.23
   2   5  -6  106.91    6.06
  -2  -5   6  102.70    6.08
   1   5  -6  153.49    9.06
   1   5  -6  146.64    8.68
   1   5  -6  148.88    7.77
   1   5  -6  154.31    7.96
  -1  -5   6  144.62    8.68
  -1  -5   6  154.74   12.09
   0   5  -6   13.69    0.92
   0   5  -6   15.56    1.11
   0  -5   6   14.79    1.06
   0  -5   6   15.16    1.55
  -1   5  -6   15.22    1.22
  -1   5  -6   15.68    1.00
   1  -5   6   16.54    1.55
   1  -5   6   16.66    1.07
  -2   5  -6   19.68    1.16
  -2   5  -6   19.15    1.46
   2  -5   6   17.93    1.75
   2  -5   6   19.34    1.22
   3  -5   6    1.26    0.44
   3  -5   6    1.75    0.26
   4  -5   6    3.31    0.41
   4  -5   6    2.74    0.62
   5  -5   6    7.94    0.69
   6   4  -6   28.09    1.80
   6   4  -6   30.05    2.14
  -6  -4   6   30.35    1.97
   5   4  -6    0.47    0.23
   5   4  -6    0.26    0.29
  -5  -4   6    0.29    0.28
   4   4  -6    4.14    0.45
   4   4  -6    4.02    0.56
  -4  -4   6    3.50    0.47
   3   4  -6   22.95    1.58
   3   4  -6   23.29    1.57
   3   4  -6   23.57    1.37
  -3  -4   6   22.92    1.64
  -3  -4   6   21.26    2.27
  -3  -4   6   23.33    1.40
   2   4  -6    8.17    0.71
   2   4  -6    9.91    0.75
   2   4  -6   10.01    0.81
   2   4  -6    9.75    0.67
  -2  -4   6   10.57    0.87
  -2  -4   6   10.18    0.65
  -2  -4   6    9.32    1.25
   1   4  -6  141.12    7.25
   1   4  -6  142.62    7.43
   1   4  -6  149.38    8.46
   1   4  -6  128.51    8.08
  -1  -4   6  140.67    8.11
  -1  -4   6  140.21   11.28
   0   4  -6  383.16   19.98
   0   4  -6  381.10   22.82
   0   4  -6  379.62   19.48
   0  -4   6  382.99   21.65
   0  -4   6  424.38   30.07
   0  -4   6  346.38   21.66
  -1   4  -6    3.25    0.46
  -1   4  -6    2.66    0.31
   1  -4   6    3.28    0.33
   1  -4   6    3.26    0.36
   1  -4   6    3.08    0.38
   1  -4   6    2.53    0.51
  -2   4  -6   14.01    0.85
  -2   4  -6   13.02    1.13
   2  -4   6   13.82    0.91
   2  -4   6   14.46    1.37
  -3   4  -6   11.04    1.08
   3  -4   6   13.23    1.30
   3  -4   6   12.68    0.84
   4  -4   6    9.62    0.74
   4  -4   6   11.78    1.24
   5  -4   6    1.04    0.27
   6   3  -6    0.90    0.43
   6   3  -6    1.21    0.34
  -6  -3   6    0.88    0.38
   5   3  -6    8.94    0.88
   5   3  -6    7.93    0.69
  -5  -3   6    7.90    0.76
   4   3  -6   18.67    1.21
   4   3  -6   20.93    1.44
  -4  -3   6   19.19    1.29
   3   3  -6   17.04    1.22
   3   3  -6   16.00    1.25
   3   3  -6   19.11    1.07
  -3  -3   6   15.20    1.76
  -3  -3   6   15.83    1.26
  -3  -3   6   17.64    1.10
   2   3  -6   53.78    3.12
   2   3  -6   46.75    3.02
   2   3  -6   50.11    2.68
  -2  -3   6   53.22    2.75
  -2  -3   6   48.93    3.07
  -2  -3   6   45.28    4.25
   1   3  -6   52.58    3.29
   1   3  -6   58.48    3.41
   1   3  -6   54.79    2.93
  -1  -3   6   54.81    2.96
  -1  -3   6   54.35    3.32
  -1  -3   6   56.43    4.65
   0   3  -6  222.42   11.37
   0   3  -6  215.61   13.00
   0   3  -6  212.93   11.08
   0  -3   6  222.10   12.37
   0  -3   6  220.29   12.35
   0  -3   6  213.65   11.13
   0  -3   6  214.11   17.15
  -1   3  -6  110.96    6.76
  -1   3  -6  109.51    5.83
   1  -3   6  112.53    6.34
   1  -3   6  104.41    5.73
   1  -3   6  105.14    6.38
   1  -3   6  123.72    8.85
  -2   3  -6    5.62    0.62
  -2   3  -6    6.36    0.41
   2  -3   6    5.95    0.73
   2  -3   6    6.25    0.47
   2  -3   6    6.07    0.43
   2  -3   6    5.88    0.50
  -3   3  -6   29.26    2.33
  -3   3  -6   36.49    1.90
   3  -3   6   34.76    2.03
   3  -3   6   32.93    2.10
   3  -3   6   37.50    2.95
   3  -3   6   34.46    1.85
   4  -3   6   16.20    1.55
   4  -3   6   14.75    0.98
   5  -3   6   16.01    1.67
   5  -3   6   15.84    1.06
   6   2  -6    0.04    0.25
   6   2  -6    0.16    0.36
  -6  -2   6   -0.34    0.28
   5   2  -6   32.85    2.15
   5   2  -6   30.83    1.84
  -5  -2   6   29.79    1.97
   4   2  -6   19.09    1.42
   4   2  -6   19.44    1.21
  -4  -2   6   19.79    1.31
   3   2  -6    1.84    0.34
   3   2  -6    1.54    0.25
  -3  -2   6    1.58    0.37
  -3  -2   6    1.00    0.29
   2   2  -6   12.10    0.92
   2   2  -6   11.50    0.74
   2   2  -6   12.59    0.90
  -2  -2   6   11.80    0.94
  -2  -2   6   10.15    1.28
  -2  -2   6   12.18    0.78
   1   2  -6    9.31    0.60
   1   2  -6    8.60    0.71
   1   2  -6    9.50    0.72
  -1  -2   6    9.07    0.63
  -1  -2   6   10.16    0.60
  -1  -2   6   10.24    0.77
  -1  -2   6   10.49    1.13
   0   2  -6   33.86    1.96
   0   2  -6   25.98    1.86
   0   2  -6   31.69    1.62
   0  -2   6   30.91    1.67
   0  -2   6   32.08    1.89
   0  -2   6   28.34    1.86
   0  -2   6   32.03    2.65
  -1   2  -6  192.23    9.50
  -1   2  -6  179.92   10.93
   1  -2   6  208.61   14.35
   1  -2   6  173.04    9.29
   1  -2   6  169.82   10.33
   1  -2   6  168.21   10.31
  -2   2  -6  156.39    9.47
   2  -2   6  165.71   12.33
   2  -2   6  151.47    7.98
   2  -2   6  147.26    8.87
   2  -2   6  160.42    8.84
  -3   2  -6   17.55    1.36
  -3   2  -6   18.63    1.03
   3  -2   6   18.33    1.62
   3  -2   6   18.13    1.07
   3  -2   6   16.92    0.96
   3  -2   6   16.81    1.11
  -4   2  -6   45.30    2.39
   4  -2   6   46.54    3.62
   4  -2   6   37.38    2.22
   4  -2   6   40.96    2.52
   4  -2   6   43.94    2.49
   5  -2   6    2.44    0.60
   5  -2   6    1.50    0.25
   6  -2   6   20.87    1.34
   6   1  -6   13.29    1.19
   6   1  -6   14.02    1.00
  -6  -1   6   11.98    1.12
   5   1  -6   22.05    1.61
   5   1  -6   22.24    1.38
  -5  -1   6   21.26    1.51
   4   1  -6  111.18    5.79
   4   1  -6  110.31    6.49
  -4  -1   6  108.70    6.05
   3   1  -6   92.28    5.32
   3   1  -6   92.00    4.74
  -3  -1   6   87.64    5.38
  -3  -1   6   88.31    4.94
   2   1  -6  112.35    5.89
   2   1  -6  119.49    6.59
  -2  -1   6  100.36    9.15
  -2  -1   6  121.03    6.68
  -2  -1   6  114.93    6.10
   1   1  -6   18.01    1.16
   1   1  -6   16.26    1.11
   1   1  -6   16.36    0.95
  -1  -1   6   17.29    1.17
  -1  -1   6   17.69    0.99
  -1  -1   6   17.31    0.98
  -1  -1   6   13.43    1.57
  -1  -1   6   17.42    1.17
   0   1  -6   58.69    3.42
   0   1  -6   60.49    3.61
   0  -1   6   60.02    4.82
   0  -1   6   62.24    3.45
   0  -1   6   52.95    3.45
   0  -1   6   59.01    3.13
   0  -1   6   58.75    3.08
  -1   1  -6   21.02    1.15
  -1   1  -6   22.75    1.83
  -1   1  -6   20.54    1.41
   1  -1   6   19.78    1.30
   1  -1   6   23.84    1.85
   1  -1   6   20.29    1.15
   1  -1   6   21.53    1.32
  -2   1  -6   54.22    3.24
   2  -1   6   47.26    2.63
   2  -1   6   50.70    4.13
   2  -1   6   53.86    2.93
   2  -1   6   51.27    2.73
   2  -1   6   49.84    2.96
  -3   1  -6  120.11    6.98
  -3   1  -6  122.13    6.01
   3  -1   6  102.93    8.96
   3  -1   6  121.27    6.39
   3  -1   6   99.35    6.41
  -4   1  -6    0.41    0.32
  -4   1  -6    1.01    0.24
   4  -1   6    0.69    0.16
   4  -1   6    0.63    0.15
   4  -1   6    0.86    0.40
  -5   1  -6   85.22    4.79
   5  -1   6   89.57    7.15
   5  -1   6   88.12    5.02
   6  -1   6    4.01    0.47
   6  -1   6    4.33    0.84
   6   0  -6    0.62    0.38
   6   0  -6    0.28    0.24
  -6   0   6    0.17    0.31
   5   0  -6    4.17    0.61
   5   0  -6    5.29    0.54
  -5   0   6    4.86    0.64
   4   0  -6    3.51    0.50
   4   0  -6    4.22    0.46
  -4   0   6    3.77    0.51
   3   0  -6  416.10   23.12
   3   0  -6  409.01   20.80
  -3   0   6  421.06   21.59
  -3   0   6  384.03   23.19
   2   0  -6  183.69   10.60
   2   0  -6  185.54    9.52
  -2   0   6  187.14   10.69
   1   0  -6   54.49    3.33
   1   0  -6   57.63    4.40
   1   0  -6   55.56    3.16
  -1   0   6   55.48    2.82
  -1   0   6   44.12    3.20
  -1   0   6   49.91    4.40
  -1   0   6   53.35    3.17
  -1   0   6   55.23    2.91
   0   0  -6    2.05    0.24
   0   0  -6    2.55    0.38
   0   0  -6    1.52    0.25
   0   0   6    1.57    0.41
   0   0   6    1.65    0.24
   0   0   6    2.05    0.21
   0   0   6    1.81    0.28
   0   0   6    1.95    0.19
  -1   0  -6   12.37    1.01
  -1   0  -6   10.57    0.79
  -1   0  -6   11.32    0.64
   1   0   6   11.11    0.63
   1   0   6   10.90    0.73
   1   0   6   10.13    0.72
   1   0   6   11.87    1.05
   1   0   6   10.20    0.62
  -2   0  -6  174.73   10.18
  -2   0  -6  142.57   13.26
   2   0   6  184.06   13.26
   2   0   6  175.79    9.53
   2   0   6  166.67    9.54
  -3   0  -6   32.85    2.27
   3   0   6   35.51    2.84
  -4   0  -6    7.99    0.63
  -4   0  -6    8.74    0.84
   4   0   6    8.87    0.95
  -5   0  -6   54.79    3.22
   5   0   6   59.94    4.78
  -6   0  -6   41.81    2.54
   6   0   6   44.32    3.77
   5  -1  -6   -0.18    0.25
  -5   1   6    0.16    0.30
   4  -1  -6    0.47    0.28
  -4   1   6    0.33    0.26
   3  -1  -6   -0.62    0.23
  -3   1   6    0.65    0.27
  -3   1   6    0.23    0.22
  -3   1   6   -0.43    0.27
   2  -1  -6  348.10   19.49
  -2   1   6  349.80   18.17
  -2   1   6  332.73   19.57
   1  -1  -6  314.78   24.05
   1  -1  -6  316.46   17.36
  -1   1   6  315.09   16.17
  -1   1   6  310.38   17.45
  -1   1   6  259.41   24.05
  -1   1   6  322.62   15.64
   0  -1  -6    8.62    0.60
   0   1   6    7.93    0.57
   0   1   6    6.64    0.60
   0   1   6    7.06    0.47
   0   1   6    6.50    0.79
  -1  -1  -6   16.49    1.09
  -1  -1  -6   16.60    1.37
   1   1   6   15.41    1.01
   1   1   6   15.96    1.42
   1   1   6   16.44    1.05
  -2  -1  -6   37.22    2.33
   2   1   6   39.55    2.97
   2   1   6   34.47    2.12
   2   1   6   35.39    2.12
  -3  -1  -6  225.93   13.81
   3   1   6  232.97   17.98
  -4  -1  -6   27.96    1.63
  -4  -1  -6   25.14    1.93
   4   1   6   30.16    2.39
  -5  -1  -6   15.67    1.12
   5   1   6   18.42    1.66
  -6  -1  -6    8.62    0.81
   6   1   6    9.19    1.18
  -5   2   6   30.25    1.99
  -4   2   6   14.07    1.10
  -3   2   6   33.87    2.40
  -3   2   6   38.40    2.13
  -3   2   6   37.36    2.18
  -2   2   6   18.13    1.38
  -2   2   6   17.97    1.17
  -2   2   6   19.67    1.19
   1  -2  -6  215.54   16.95
  -1   2   6  223.53   11.40
  -1   2   6  205.81   12.34
   0  -2  -6    6.70    0.65
   0  -2  -6    6.57    0.53
   0   2   6    4.91    0.63
   0   2   6    5.24    0.53
   0   2   6    5.20    0.46
  -1  -2  -6   12.68    0.86
  -1  -2  -6   12.50    1.05
   1   2   6   13.59    0.88
   1   2   6   11.21    1.10
   1   2   6   11.86    0.81
  -2  -2  -6    3.32    0.39
   2   2   6    3.67    0.44
   2   2   6    4.03    0.35
   2   2   6    4.14    0.30
  -3  -2  -6   83.87    5.29
   3   2   6   87.98    6.80
   3   2   6   85.98    4.51
  -4  -2  -6   51.10    3.68
   4   2   6   64.47    4.70
  -5  -2  -6   26.65    1.64
   5   2   6   27.11    2.35
  -6  -2  -6   16.06    1.13
   6   2   6   14.84    1.56
  -5   3   6   19.18    1.46
  -4   3   6   10.53    0.91
  -3   3   6  105.34    6.85
  -3   3   6  124.09    6.31
  -2   3   6   37.29    2.10
  -2   3   6   36.23    2.10
  -2   3   6   34.71    2.36
   1  -3  -6    6.85    0.91
   1  -3  -6   10.08    0.68
  -1   3   6    8.96    0.79
  -1   3   6    8.82    0.67
  -1   3   6    7.78    0.61
   0  -3  -6  263.70   16.26
   0  -3  -6  282.80   21.31
   0   3   6  261.31   15.43
   0   3   6  281.10   15.53
  -1  -3  -6  218.44   16.73
  -1  -3  -6  220.73   12.81
   1   3   6  193.29   12.21
   1   3   6  224.67   11.28
  -2  -3  -6   45.40    2.83
   2   3   6   49.64    2.72
   2   3   6   47.56    2.48
   2   3   6   42.92    2.63
   2   3   6   42.02    3.60
  -3  -3  -6   10.48    0.81
   3   3   6   10.67    0.69
   3   3   6   10.33    0.64
   3   3   6   11.00    0.89
   3   3   6    8.65    0.61
  -4  -3  -6    9.96    0.88
   4   3   6   11.12    1.00
   4   3   6   10.96    0.66
   5   3   6   41.70    3.45
   5  -4  -6    4.38    0.64
  -5   4   6    3.48    0.63
   4  -4  -6   24.01    1.67
  -4   4   6   22.92    1.60
   3  -4  -6   31.68    2.03
  -3   4   6   29.70    1.90
   2  -4  -6   44.81    2.96
  -2   4   6   50.83    3.12
  -2   4   6   52.22    2.78
   1  -4  -6    8.12    0.93
   1  -4  -6    6.74    0.63
  -1   4   6   10.53    0.71
  -1   4   6   10.21    0.84
   0  -4  -6    1.25    0.32
   0  -4  -6    1.20    0.33
   0   4   6    1.41    0.29
   0   4   6    1.43    0.27
   0   4   6    0.76    0.23
   0   4   6    1.15    0.30
  -1  -4  -6   73.34    3.88
  -1  -4  -6   67.45    5.33
  -1  -4  -6   62.35    4.14
   1   4   6   68.70    4.05
   1   4   6   68.16    3.71
  -2  -4  -6  751.89   54.27
   2   4   6 1000.00   51.52
   2   4   6  994.44   47.65
  -3  -4  -6   15.28    1.11
   3   4   6   15.10    1.05
   3   4   6   15.69    0.96
   3   4   6   16.54    0.97
  -4  -4  -6    1.64    0.33
   4   4   6    1.72    0.20
   4   4   6    1.98    0.33
   4   4   6    2.02    0.25
   4   4   6    2.48    0.30
   5   4   6    0.34    0.15
   4  -5  -6    3.97    0.56
  -4   5   6    3.49    0.57
   3  -5  -6    0.61    0.30
  -3   5   6    0.87    0.29
   2  -5  -6   24.09    1.83
  -2   5   6   30.77    2.02
  -2   5   6   34.40    1.81
  -2   5   6   28.44    1.76
   1  -5  -6   10.06    0.78
  -1   5   6   11.14    0.81
  -1   5   6    9.58    0.81
  -1   5   6   10.74    0.93
   0  -5  -6   36.18    3.17
   0  -5  -6   36.99    2.29
   0   5   6   40.98    2.27
   0   5   6   41.00    2.49
   0   5   6   39.35    2.20
  -1  -5  -6   69.20    4.09
  -1  -5  -6   68.22    3.85
   1   5   6   63.63    3.92
   1   5   6   63.92    3.59
   1   5   6   67.81    3.69
   1   5   6   68.67    4.03
  -2  -5  -6   43.02    2.76
   2   5   6   43.68    2.43
   2   5   6   47.12    2.76
   2   5   6   46.84    2.52
   2   5   6   43.13    2.64
  -3  -5  -6  238.05   13.27
   3   5   6  193.99   11.64
   3   5   6  213.57   12.51
   3   5   6  240.51   12.64
   4   5   6   55.04    2.95
   4   5   6   49.55    3.08
   4   5   6   53.41    2.82
   4   5   6   57.10    3.19
   5   5   6   10.54    0.78
   5   5   6   11.28    0.67
   6   5   6    5.29    0.52
  -4   6   6    6.30    0.77
  -3   6   6    2.84    0.47
  -2   6   6    3.16    0.45
  -2   6   6    3.34    0.55
  -1   6   6    0.34    0.25
  -1   6   6    0.61    0.30
  -1   6   6    0.81    0.26
   0   6   6   25.09    1.52
   0   6   6   22.75    1.45
   0   6   6   22.27    1.64
  -1  -6  -6   15.92    1.04
   1   6   6   14.08    1.15
   1   6   6   14.43    1.00
   1   6   6   15.31    1.06
  -2  -6  -6   60.97    3.76
   2   6   6   59.48    3.32
   2   6   6   61.46    3.74
   2   6   6   64.82    3.43
  -3  -6  -6   26.95    1.71
   3   6   6   29.68    1.76
   3   6   6   25.41    1.52
   3   6   6   24.03    1.58
  -4  -6  -6   73.27    4.52
   4   6   6   69.00    4.00
   4   6   6   78.47    3.90
   4   6   6   72.71    4.33
   5   6   6    9.79    0.79
   5   6   6   10.71    0.70
   6   6   6    6.87    0.64
   6   6   6    6.35    0.52
  -3   7   6   -0.01    0.29
  -2   7   6   13.96    1.05
  -1   7   6    3.61    0.47
  -1   7   6    3.24    0.51
  -1   7   6    2.74    0.50
   0   7   6   72.45    4.40
   0   7   6   72.28    3.93
   0   7   6   70.76    4.04
  -1  -7  -6   22.65    1.42
   1   7   6   20.39    1.40
   1   7   6   20.96    1.37
   1   7   6   21.97    1.56
  -2  -7  -6    8.60    0.63
   2   7   6    8.70    0.82
   2   7   6    8.49    0.74
   2   7   6    8.46    0.70
   3   7   6    0.14    0.18
   3   7   6   -0.01    0.22
   3   7   6    0.16    0.23
   4   7   6   29.01    1.83
   4   7   6   31.93    1.99
   4   7   6   30.63    1.77
   5   7   6   42.45    2.45
   5   7   6   41.63    2.62
   5   7   6   43.60    2.37
   6   7   6   -0.05    0.20
   6   7   6   -0.05    0.26
  -3   8   6   35.59    2.30
  -2   8   6    3.24    0.53
  -1   8   6   89.98    5.42
  -1   8   6  104.24    5.90
   0   8   6   -0.17    0.25
   0   8   6    0.12    0.27
   0   8   6   -0.11    0.18
  -1  -8  -6   30.18    2.03
   1   8   6   33.70    2.20
   1   8   6   33.68    1.95
   1   8   6   32.17    2.01
   2   8   6   33.52    2.16
   2   8   6   32.51    1.96
   2   8   6   29.63    1.89
   3   8   6    1.24    0.34
   3   8   6    1.38    0.32
   3   8   6    1.14    0.33
   4   8   6    3.62    0.44
   4   8   6    2.93    0.47
   4   8   6    2.91    0.49
   5   8   6   30.38    1.80
   5   8   6   31.03    1.88
   5   8   6   29.75    1.99
  -2   9   6    6.06    0.75
  -1   9   6   36.63    2.38
   0   9   6   55.62    3.42
   0   9   6   48.13    3.13
   0   9   6   54.57    3.05
   1   9   6   70.93    4.26
   1   9   6   75.10    4.14
   1   9   6   79.09    4.64
   2   9   6    1.25    0.39
   2   9   6    0.85    0.31
   2   9   6    0.98    0.35
   3   9   6   10.13    0.90
   3   9   6   11.06    0.98
   3   9   6   10.70    0.86
   4   9   6    1.16    0.32
   4   9   6    1.00    0.35
   4   9   6    0.73    0.36
   5   9   6    1.33    0.34
   5   9   6    0.82    0.30
   5   9   6    1.32    0.38
  -1  10   6    3.43    0.65
   0  10   6   20.09    1.65
   0  10   6   18.92    1.50
   1  10   6   10.74    0.94
   1  10   6   10.23    0.97
   1  10   6    9.51    1.06
   2  10   6   21.29    1.62
   2  10   6   20.80    1.50
   2  10   6   20.32    1.42
   3  10   6    1.88    0.46
   3  10   6    2.31    0.43
   3  10   6    2.32    0.49
   4  10   6    2.39    0.44
   4  10   6    1.98    0.47
   4  10   6    2.11    0.47
   1  11   6    0.52    0.46
   1  11   6    1.20    0.47
   2  11   6    3.69    0.64
   2  11   6    3.73    0.65
   2  11   6    3.44    0.54
   3   9  -7    2.25    0.43
   2   9  -7   -0.33    0.21
   1   9  -7   -0.02    0.22
   0   9  -7   25.74    1.57
   0  -9   7   22.63    1.69
   1  -9   7    0.11    0.28
   4   8  -7   22.93    1.54
   3   8  -7   10.81    0.87
   2   8  -7    2.63    0.38
  -2  -8   7    2.36    0.88
   1   8  -7    0.11    0.21
   1   8  -7   -0.08    0.19
  -1  -8   7   -0.29    0.48
  -1  -8   7   -0.15    0.22
   0   8  -7    9.15    0.75
   0   8  -7    9.80    0.89
   0  -8   7    9.56    0.86
   0  -8   7    9.60    1.25
  -1   8  -7   22.38    1.65
   1  -8   7   20.51    1.45
   2  -8   7    5.55    0.63
   4   7  -7    0.62    0.32
   3   7  -7    0.79    0.29
  -3  -7   7    0.23    0.58
   2   7  -7   22.90    1.50
   2   7  -7   21.41    1.36
  -2  -7   7   23.71    1.64
  -2  -7   7   19.30    2.30
   1   7  -7   16.42    1.07
   1   7  -7   17.36    1.23
  -1  -7   7   15.94    1.84
  -1  -7   7   17.01    1.27
   0   7  -7    1.09    0.31
   0   7  -7    1.08    0.25
   0  -7   7    1.04    0.30
   0  -7   7    1.59    0.52
  -1   7  -7   14.19    0.94
  -1   7  -7   13.14    1.12
   1  -7   7   13.77    1.43
   1  -7   7   11.70    0.95
  -2   7  -7   15.06    1.36
   2  -7   7   16.70    1.66
   2  -7   7   17.28    1.16
   3  -7   7    7.53    0.71
   5   6  -7   13.75    1.05
  -5  -6   7   12.25    1.01
   4   6  -7    5.67    0.55
   4   6  -7    3.72    0.53
  -4  -6   7    3.62    0.48
   3   6  -7    2.32    0.37
   3   6  -7    2.38    0.36
  -3  -6   7    3.21    0.88
   2   6  -7   24.58    1.58
   2   6  -7   29.83    1.77
  -2  -6   7   25.10    1.84
  -2  -6   7   26.10    2.65
   1   6  -7   41.21    2.65
   1   6  -7   40.15    2.32
  -1  -6   7   43.28    2.63
  -1  -6   7   41.29    3.71
   0   6  -7   11.31    0.90
   0   6  -7    9.90    0.72
   0  -6   7   11.74    0.88
   0  -6   7    9.73    1.24
  -1   6  -7    1.21    0.34
  -1   6  -7   -0.29    0.16
   1  -6   7    0.19    0.33
   1  -6   7   -0.02    0.17
  -2   6  -7    2.53    0.49
   2  -6   7    2.39    0.53
   2  -6   7    3.35    0.40
   3  -6   7   18.50    1.17
   3  -6   7   15.21    1.66
   4  -6   7    5.91    0.59
   5   5  -7    3.61    0.54
   5   5  -7    3.08    0.57
   5   5  -7    3.59    0.62
  -5  -5   7    2.84    0.48
   4   5  -7    8.19    0.76
   4   5  -7    8.29    0.86
   4   5  -7    9.20    0.80
  -4  -5   7    9.49    1.22
  -4  -5   7    8.34    0.73
   3   5  -7    6.05    0.57
   3   5  -7    5.30    0.65
   3   5  -7    6.71    0.58
  -3  -5   7    5.67    1.11
  -3  -5   7    5.49    0.52
   2   5  -7    3.92    0.44
   2   5  -7    2.77    0.38
  -2  -5   7    4.16    0.60
  -2  -5   7    3.21    0.85
   1   5  -7   41.61    2.30
   1   5  -7   40.67    2.61
  -1  -5   7   40.92    2.59
  -1  -5   7   41.29    3.67
   0   5  -7  449.34   26.80
   0   5  -7  458.67   23.46
   0  -5   7  444.91   35.28
   0  -5   7  444.45   25.42
  -1   5  -7   -0.39    0.18
  -1   5  -7   -0.55    0.23
   1  -5   7   -0.42    0.33
   1  -5   7    0.06    0.18
  -2   5  -7    0.43    0.32
   2  -5   7    0.64    0.20
   2  -5   7    0.61    0.37
  -3   5  -7    0.45    0.33
   3  -5   7    0.52    0.38
   3  -5   7    0.36    0.18
   4  -5   7   13.67    0.96
   5   4  -7    2.66    0.55
  -5  -4   7    2.41    0.47
   4   4  -7   10.88    0.78
   4   4  -7   10.89    0.95
   4   4  -7    8.30    0.90
  -4  -4   7   10.25    0.81
   3   4  -7    0.59    0.25
   3   4  -7    0.92    0.24
   3   4  -7    0.58    0.28
  -3  -4   7    0.53    0.31
  -3  -4   7    1.48    0.59
  -3  -4   7    0.67    0.23
   2   4  -7   10.84    0.90
   2   4  -7    9.47    0.79
   2   4  -7   12.32    0.86
   2   4  -7   11.10    0.75
  -2  -4   7   11.48    0.72
  -2  -4   7   10.59    1.41
  -2  -4   7    9.45    0.94
   1   4  -7   47.58    2.58
   1   4  -7   45.74    2.92
   1   4  -7   46.45    2.91
  -1  -4   7   46.87    2.90
  -1  -4   7   46.22    4.06
   0   4  -7    3.96    0.49
   0   4  -7    3.91    0.37
   0  -4   7    3.36    0.47
   0  -4   7    3.48    0.72
  -1   4  -7  517.20   26.18
  -1   4  -7  486.11   29.97
   1  -4   7  465.23   28.33
   1  -4   7  541.55   39.35
  -2   4  -7   61.43    4.24
   2  -4   7   65.76    3.88
   2  -4   7   72.73    5.47
  -3   4  -7   18.60    1.56
   3  -4   7   23.46    1.28
   3  -4   7   16.92    1.82
   4  -4   7    1.20    0.24
   4  -4   7    0.42    0.41
   5  -4   7   11.81    0.85
   5   3  -7    7.89    0.88
   5   3  -7    6.97    0.67
  -5  -3   7    7.24    0.76
   4   3  -7    2.07    0.32
   4   3  -7    2.36    0.46
  -4  -3   7    1.92    0.37
   3   3  -7   11.98    0.81
   3   3  -7   13.43    0.99
   3   3  -7   10.53    0.98
  -3  -3   7   10.79    1.40
  -3  -3   7   11.99    0.83
  -3  -3   7   11.20    1.02
   2   3  -7   19.69    1.30
   2   3  -7   19.11    1.31
   2   3  -7   16.96    1.09
  -2  -3   7   18.32    1.11
  -2  -3   7   19.64    1.38
  -2  -3   7   16.23    1.88
   1   3  -7   13.60    0.88
   1   3  -7   13.41    1.04
   1   3  -7   16.87    1.06
  -1  -3   7   14.17    1.11
  -1  -3   7   14.47    1.60
  -1  -3   7   15.18    0.85
   0   3  -7   44.50    2.66
   0   3  -7   44.43    2.40
   0   3  -7   45.30    2.78
   0   3  -7   41.59    2.30
   0  -3   7   43.43    2.68
   0  -3   7   46.29    3.77
   0  -3   7   43.49    2.68
  -1   3  -7   15.16    1.15
  -1   3  -7   17.30    0.90
   1  -3   7   13.85    0.92
   1  -3   7   14.17    1.06
   1  -3   7   15.09    1.05
   1  -3   7   18.13    1.54
  -2   3  -7  156.34    9.34
   2  -3   7  165.54   12.14
   2  -3   7  151.80    8.69
   2  -3   7  138.96    7.86
  -3   3  -7   53.98    3.74
   3  -3   7   55.94    3.33
   3  -3   7   62.31    4.75
   4  -3   7    6.05    0.46
   4  -3   7    3.97    0.74
   5  -3   7    3.14    0.70
   5  -3   7    3.21    0.39
   5   2  -7    1.90    0.36
   5   2  -7    1.85    0.45
  -5  -2   7    2.03    0.44
   4   2  -7    1.52    0.31
   4   2  -7    2.36    0.46
  -4  -2   7    2.20    0.37
   3   2  -7   38.90    2.23
   3   2  -7   42.36    2.57
  -3  -2   7   38.96    2.32
  -3  -2   7   40.79    2.63
   2   2  -7   65.75    4.31
   2   2  -7   71.06    3.69
  -2  -2   7   61.24    5.80
  -2  -2   7   73.29    3.80
  -2  -2   7   77.00    4.27
   1   2  -7   20.04    1.11
   1   2  -7   19.17    1.32
   1   2  -7   18.80    1.29
  -1  -2   7   16.97    1.89
  -1  -2   7   20.42    1.12
  -1  -2   7   20.00    1.36
   0   2  -7    1.84    0.29
   0   2  -7    2.46    0.31
   0  -2   7    2.11    0.53
   0  -2   7    2.60    0.35
   0  -2   7    1.86    0.23
   0  -2   7    1.63    0.27
  -1   2  -7    0.87    0.24
  -1   2  -7    0.20    0.09
   1  -2   7    0.84    0.34
   1  -2   7    0.00    0.10
   1  -2   7    0.05    0.14
   1  -2   7    0.13    0.14
  -2   2  -7  103.37    6.30
   2  -2   7   94.41    5.87
   2  -2   7  102.44    5.84
   2  -2   7  110.37    8.17
   2  -2   7  101.08    5.27
  -3   2  -7  126.03    7.32
   3  -2   7  111.74    6.69
   3  -2   7  121.63    9.39
   3  -2   7  114.53    6.04
   3  -2   7  116.43    6.74
  -4   2  -7    4.38    0.66
   4  -2   7    4.29    0.35
   4  -2   7    3.02    0.60
   4  -2   7    3.07    0.29
   5  -2   7   -0.21    0.37
   5  -2   7    0.11    0.17
   5   1  -7   26.24    1.90
   5   1  -7   29.07    1.66
  -5  -1   7   24.89    1.76
   4   1  -7    0.09    0.24
   4   1  -7   -0.05    0.14
  -4  -1   7   -0.22    0.22
   3   1  -7   95.03    5.35
   3   1  -7   87.63    4.74
  -3  -1   7   89.87    4.95
  -3  -1   7   87.32    5.41
   2   1  -7   35.81    1.94
   2   1  -7   36.26    2.23
   2   1  -7   35.10    2.32
  -2  -1   7   38.40    2.34
  -2  -1   7   36.19    2.02
  -2  -1   7   30.22    3.11
   1   1  -7   85.76    5.08
   1   1  -7   93.26    5.34
  -1  -1   7   91.08    5.17
  -1  -1   7   78.66    7.09
  -1  -1   7   87.27    4.68
   0   1  -7   22.97    1.37
   0   1  -7   21.62    1.44
   0  -1   7   21.88    1.99
   0  -1   7   21.52    1.43
   0  -1   7   21.00    1.39
   0  -1   7   23.61    1.20
   0  -1   7   19.02    1.21
  -1   1  -7    1.34    0.25
  -1   1  -7    1.32    0.15
   1  -1   7    2.00    0.42
   1  -1   7    1.21    0.16
   1  -1   7    1.29    0.21
   1  -1   7    1.16    0.21
  -2   1  -7    0.12    0.20
   2  -1   7    0.22    0.23
   2  -1   7    0.16    0.13
   2  -1   7    0.00    0.08
   2  -1   7   -0.07    0.11
   3  -1   7  145.12    8.17
   3  -1   7  152.43   11.43
   3  -1   7  135.93    8.19
  -4   1  -7   52.79    2.76
  -4   1  -7   51.02    3.35
   4  -1   7   52.66    2.88
   4  -1   7   47.55    4.14
   4  -1   7   46.68    2.90
   5  -1   7   22.27    2.01
   5  -1   7   20.02    1.27
   6  -1   7    0.04    0.18
   6  -1   7    0.18    0.48
   5   0  -7    0.92    0.38
   5   0  -7    1.09    0.29
  -5   0   7    0.26    0.32
   4   0  -7    2.98    0.49
   4   0  -7    2.34    0.33
  -4   0   7    2.01    0.41
   3   0  -7  232.65   11.81
   3   0  -7  232.69   13.17
  -3   0   7  234.48   12.28
  -3   0   7  218.53   13.25
   2   0  -7  261.65   15.21
  -2   0   7  256.10   15.30
  -2   0   7  283.47   14.20
   1   0  -7  244.33   13.43
   1   0  -7  243.76   14.15
  -1   0   7  236.16   13.53
  -1   0   7  204.53   18.62
  -1   0   7  250.74   12.49
   0   0  -7   80.54    4.57
   0   0   7   74.85    4.40
   0   0   7   76.20    3.98
   0   0   7   70.06    3.88
   0   0   7   70.34    6.05
   0   0   7   75.20    4.35
  -1   0  -7   43.87    3.23
  -1   0  -7   39.38    2.49
   1   0   7   42.28    2.13
   1   0   7   37.41    2.08
   1   0   7   38.37    2.37
   1   0   7   34.99    2.33
   1   0   7   39.33    3.28
  -2   0  -7   16.56    1.21
   2   0   7   15.22    1.05
   2   0   7   16.94    1.05
   2   0   7   18.83    1.50
  -3   0  -7    7.71    0.75
   3   0   7    7.91    0.52
   3   0   7    9.13    0.84
   3   0   7    7.08    0.53
  -4   0  -7   78.65    4.83
   4   0   7   72.70    6.07
  -5   0  -7   43.98    2.70
   5   0   7   52.35    4.05
   6   0   7   10.66    1.32
   5  -1  -7   25.47    1.78
  -5   1   7   21.92    1.62
   4  -1  -7   16.58    1.26
  -4   1   7   15.73    1.18
   3  -1  -7   15.26    1.24
  -3   1   7   17.09    1.18
  -3   1   7   16.91    1.35
  -3   1   7   17.78    1.15
   2  -1  -7  229.09   13.41
  -2   1   7  240.42   13.54
  -2   1   7  235.38   12.49
   1  -1  -7    3.62    0.48
  -1   1   7    2.64    0.56
  -1   1   7    3.13    0.33
  -1   1   7    2.03    0.40
   0  -1  -7  180.17   12.15
   0   1   7  205.51   11.64
   0   1   7  214.12   11.57
   0   1   7  217.71   10.40
   0   1   7  193.56   16.02
   0   1   7  207.64   10.73
  -1  -1  -7    8.62    0.65
  -1  -1  -7    8.16    0.77
   1   1   7    8.09    0.60
   1   1   7    7.80    0.88
   1   1   7    7.73    0.63
  -2  -1  -7    2.77    0.37
  -2  -1  -7    2.65    0.39
   2   1   7    2.39    0.28
   2   1   7    2.73    0.30
   2   1   7    2.46    0.43
  -3  -1  -7   44.73    2.83
   3   1   7   41.01    2.50
   3   1   7   42.00    3.53
   3   1   7   46.39    2.50
  -4  -1  -7   10.52    1.03
   4   1   7   13.60    1.19
   5   1   7   22.17    2.00
   6   1   7   53.58    4.53
  -5   2   7    5.07    0.71
  -4   2   7   37.22    2.32
  -3   2   7  126.75    7.36
  -3   2   7  121.22    6.76
  -2   2   7  168.62    9.65
  -2   2   7  162.53    8.87
   1  -2  -7   53.17    3.50
  -1   2   7   59.24    3.47
  -1   2   7   55.48    3.07
   0  -2  -7    0.06    0.21
   0  -2  -7    0.37    0.27
   0  -2  -7    0.27    0.15
   0   2   7    0.20    0.21
   0   2   7   -0.06    0.15
   0   2   7   -0.01    0.11
   0   2   7    0.25    0.23
  -1  -2  -7    5.65    0.54
  -1  -2  -7    5.15    0.48
   1   2   7    5.43    0.46
   1   2   7    5.67    0.52
   1   2   7    4.82    0.65
  -2  -2  -7   39.62    2.45
   2   2   7   39.54    3.13
   2   2   7   38.09    2.31
   2   2   7   36.10    2.26
  -3  -2  -7    3.85    0.47
   3   2   7    2.55    0.30
   3   2   7    3.38    0.43
  -4  -2  -7    8.88    0.85
   4   2   7    9.03    0.90
   5   2   7   17.78    1.63
  -5   3   7   -0.42    0.30
  -4   3   7   12.29    1.04
  -3   3   7   46.31    2.72
  -2   3   7  126.03    6.49
  -2   3   7  120.58    7.24
  -2   3   7  120.33    6.62
   1  -3  -7  179.37   11.42
  -1   3   7  209.62   10.67
  -1   3   7  213.70   11.61
   0  -3  -7   48.16    3.01
   0  -3  -7   52.89    3.89
   0  -3  -7   46.87    2.81
   0   3   7   47.82    2.98
   0   3   7   42.74    2.86
  -1  -3  -7   33.58    2.39
  -1  -3  -7   30.01    1.89
   1   3   7   29.62    1.90
   1   3   7   27.75    1.81
   1   3   7   25.95    2.43
  -2  -3  -7   59.61    3.58
   2   3   7   59.27    3.12
   2   3   7   50.98    4.58
   2   3   7   61.22    3.43
  -3  -3  -7    4.94    0.55
   3   3   7    6.27    0.58
   3   3   7    6.03    0.41
   3   3   7    4.85    0.40
   3   3   7    5.11    0.47
  -4  -3  -7   17.89    1.37
   4   3   7   18.67    1.57
  -4   4   7   -0.14    0.30
   3  -4  -7    0.34    0.26
  -3   4   7    0.33    0.26
   2  -4  -7   82.33    4.96
  -2   4   7   85.58    5.12
  -2   4   7   87.46    4.57
  -2   4   7   81.32    4.64
   1  -4  -7    5.09    0.53
  -1   4   7    7.41    0.62
  -1   4   7    6.83    0.75
  -1   4   7    6.76    0.56
   0  -4  -7  229.38   17.55
   0  -4  -7  214.44   13.41
   0   4   7  227.36   12.86
  -1  -4  -7    4.94    0.48
  -1  -4  -7    5.03    0.45
   1   4   7    4.24    0.47
   1   4   7    3.31    0.48
  -2  -4  -7   65.54    4.07
   2   4   7   62.95    3.93
   2   4   7   70.12    3.62
  -3  -4  -7   30.09    2.07
   3   4   7   30.75    1.89
   3   4   7   33.20    1.81
   3   4   7   33.20    1.98
  -4  -4  -7   56.34    3.57
   4   4   7   52.91    3.21
   4   4   7   59.37    3.30
   5   4   7    2.33    0.29
  -4   5   7   40.20    2.53
  -3   5   7   15.12    1.14
  -2   5   7    0.00    0.19
  -2   5   7   -0.14    0.26
  -2   5   7    0.18    0.22
  -1   5   7   18.44    1.21
  -1   5   7   19.08    1.25
  -1   5   7   18.90    1.44
   0  -5  -7    9.73    0.89
   0   5   7   10.77    0.94
   0   5   7   10.59    0.82
   0   5   7   10.47    0.80
  -1  -5  -7  104.37    6.81
   1   5   7  113.71    6.63
   1   5   7  113.74    5.94
   1   5   7  120.08    6.10
  -2  -5  -7    5.45    0.52
   2   5   7    5.05    0.60
   2   5   7    5.20    0.53
  -3  -5  -7   33.48    2.26
   3   5   7   35.40    2.22
   3   5   7   37.02    2.03
  -4  -5  -7    8.66    0.79
   4   5   7    8.03    0.71
   4   5   7    9.50    0.68
   5   5   7   49.83    2.96
   6   5   7    0.53    0.21
  -3   6   7   57.23    3.38
  -2   6   7    0.23    0.25
  -1   6   7   11.39    0.90
  -1   6   7   10.95    1.03
   0  -6  -7   39.79    2.67
   0   6   7   39.23    2.45
   0   6   7   43.94    2.42
   0   6   7   43.94    2.72
  -1  -6  -7   64.96    4.08
   1   6   7   67.38    4.07
   1   6   7   67.45    3.63
   1   6   7   66.35    3.72
  -2  -6  -7   11.20    0.83
   2   6   7   10.48    0.80
   2   6   7   11.83    0.86
   2   6   7   11.44    0.95
  -3  -6  -7   24.92    1.62
   3   6   7   23.64    1.45
   3   6   7   25.48    1.52
   3   6   7   23.77    1.65
  -4  -6  -7    1.90    0.35
   4   6   7    2.20    0.38
   4   6   7    1.89    0.35
   4   6   7    1.61    0.28
   5   6   7   34.29    1.94
   5   6   7   35.57    2.18
   6   6   7    4.04    0.41
   6   6   7    3.73    0.47
  -3   7   7   37.26    2.37
  -2   7   7    0.22    0.27
  -1   7   7   -0.16    0.23
  -1   7   7    0.05    0.29
  -1   7   7   -0.19    0.21
   0  -7  -7    0.28    0.36
   0   7   7    1.30    0.32
   0   7   7    0.91    0.36
   0   7   7    0.43    0.30
  -1  -7  -7  137.67    8.44
   1   7   7  144.57    8.26
   1   7   7  136.16    7.58
   1   7   7  143.03    7.41
  -2  -7  -7   42.92    2.74
   2   7   7   46.89    2.59
   2   7   7   39.80    2.49
   2   7   7   47.56    2.85
   3   7   7    7.54    0.64
   3   7   7    7.22    0.69
   3   7   7    7.60    0.76
   4   7   7   29.03    1.91
   4   7   7   29.97    1.71
   4   7   7   27.64    1.76
   5   7   7    6.62    0.68
   5   7   7    7.18    0.61
  -2   8   7   21.91    1.54
  -1   8   7    0.53    0.36
  -1   8   7   -0.03    0.33
   0  -8  -7   -0.13    0.35
   0   8   7    0.48    0.33
   0   8   7    0.67    0.36
   0   8   7    0.54    0.28
   1   8   7   33.11    2.22
   1   8   7   38.77    2.20
   1   8   7   37.95    2.48
   2   8   7   19.56    1.39
   2   8   7   20.45    1.35
   2   8   7   21.30    1.54
   3   8   7   32.09    1.99
   3   8   7   33.44    1.94
   3   8   7   31.45    2.16
   4   8   7    8.29    0.76
   4   8   7    7.66    0.79
   4   8   7    6.41    0.66
   5   8   7    9.06    0.76
   5   8   7    9.39    0.84
  -1   9   7   31.43    2.12
   0   9   7    1.82    0.50
   0   9   7    1.75    0.43
   0   9   7    2.15    0.51
   1   9   7    0.44    0.30
   1   9   7    0.35    0.35
   1   9   7    1.00    0.42
   2   9   7   30.09    1.83
   2   9   7   27.01    1.87
   2   9   7   30.79    2.08
   3   9   7    7.85    0.79
   3   9   7    6.58    0.70
   3   9   7    7.53    0.84
   4   9   7    8.51    0.88
   4   9   7    8.70    0.78
   4   9   7    8.82    0.85
   0  10   7   47.72    2.99
   1  10   7    3.41    0.57
   1  10   7    4.59    0.70
   1  10   7    4.50    0.73
   2  10   7   -0.36    0.31
   2  10   7   -0.02    0.29
   2  10   7    0.11    0.28
   3  10   7    0.29    0.27
   3  10   7    0.91    0.40
   3  10   7    0.55    0.38
   1   9  -8    5.68    0.59
   3   8  -8    0.87    0.35
   2   8  -8   26.29    1.64
   1   8  -8   -0.06    0.20
   1   8  -8    0.12    0.25
  -1  -8   8   -0.32    0.24
   0   8  -8   12.22    0.89
   0   8  -8   11.65    1.03
   0  -8   8   11.63    1.02
  -1   8  -8   15.48    1.37
   1  -8   8   17.98    1.28
   4   7  -8    3.37    0.52
   3   7  -8    0.18    0.26
   2   7  -8    6.39    0.65
   2   7  -8    6.53    0.60
  -2  -7   8    6.67    1.29
   1   7  -8   13.46    1.06
   1   7  -8   13.42    0.91
  -1  -7   8   12.15    1.64
  -1  -7   8   14.12    1.12
   0   7  -8   15.26    1.22
   0   7  -8   15.97    1.02
   0  -7   8   15.26    1.18
   0  -7   8   15.87    1.74
  -1   7  -8    8.16    0.88
   1  -7   8    8.45    1.14
   1  -7   8    8.83    0.78
  -2   7  -8   10.62    1.08
   2  -7   8   10.50    0.87
   4   6  -8    9.00    0.79
   4   6  -8    7.04    0.75
   3   6  -8   14.78    1.07
   3   6  -8   16.13    1.13
  -3  -6   8   13.98    1.87
   2   6  -8    1.43    0.31
   2   6  -8    1.97    0.35
  -2  -6   8    1.88    0.43
  -2  -6   8    1.18    0.72
   1   6  -8   11.83    0.95
   1   6  -8   11.77    0.82
  -1  -6   8   11.53    1.53
  -1  -6   8   12.88    1.04
   0   6  -8    1.54    0.36
   0   6  -8    1.61    0.26
   0  -6   8    1.62    0.63
   0  -6   8    1.09    0.32
  -1   6  -8   27.88    2.02
   1  -6   8   30.95    2.65
   1  -6   8   27.58    1.85
  -2   6  -8    8.59    0.93
   2  -6   8    9.93    1.13
   2  -6   8    9.01    0.75
   3  -6   8    6.44    0.62
   4   5  -8    3.32    0.48
   4   5  -8    2.67    0.46
  -4  -5   8    2.52    0.42
   3   5  -8    3.92    0.50
   3   5  -8    4.51    0.53
  -3  -5   8    3.77    0.44
  -3  -5   8    3.91    0.96
   2   5  -8   16.20    1.19
   2   5  -8   16.33    1.09
  -2  -5   8   16.92    1.96
  -2  -5   8   17.49    1.35
   1   5  -8    5.21    0.56
   1   5  -8    4.46    0.46
  -1  -5   8    4.67    0.62
  -1  -5   8    5.29    1.03
   0   5  -8   11.57    0.78
   0   5  -8   11.99    0.97
   0  -5   8   12.23    0.96
   0  -5   8   12.78    1.45
  -1   5  -8   20.10    1.21
  -1   5  -8   19.57    1.50
   1  -5   8   18.58    1.36
   1  -5   8   23.25    1.99
  -2   5  -8   36.54    2.63
   2  -5   8   37.66    2.34
   2  -5   8   41.28    3.34
  -3   5  -8    1.56    0.48
   3  -5   8    1.82    0.49
   3  -5   8    1.29    0.26
   4  -5   8    6.26    0.60
   5   4  -8    1.28    0.53
  -5  -4   8    2.49    0.51
   4   4  -8    4.70    0.61
  -4  -4   8    5.03    0.57
   3   4  -8   23.06    1.55
  -3  -4   8   21.89    1.36
  -3  -4   8   20.71    2.29
   2   4  -8    1.43    0.30
   2   4  -8    1.59    0.32
  -2  -4   8    1.45    0.24
  -2  -4   8    1.81    0.43
  -2  -4   8    1.55    0.69
   1   4  -8   24.96    1.68
   1   4  -8   25.16    1.47
  -1  -4   8   24.47    2.47
  -1  -4   8   24.92    1.73
   0   4  -8   18.16    1.37
   0   4  -8   19.45    1.15
   0  -4   8   18.71    1.38
   0  -4   8   21.44    2.00
  -1   4  -8    2.08    0.43
  -1   4  -8    1.70    0.25
   1  -4   8    1.51    0.32
   1  -4   8    2.06    0.57
  -2   4  -8   17.87    1.38
   2  -4   8   19.00    1.68
   2  -4   8   15.20    1.12
  -3   4  -8   49.35    3.31
   3  -4   8   42.41    2.87
   3  -4   8   55.52    4.13
   4  -4   8    0.84    0.40
   4  -4   8    0.22    0.17
  -5  -3   8   47.08    2.82
   4   3  -8    2.08    0.52
  -4  -3   8    2.66    0.41
   3   3  -8   -0.09    0.28
  -3  -3   8    0.15    0.19
  -3  -3   8    0.06    0.28
  -3  -3   8    0.00    0.33
   2   3  -8   90.19    5.30
  -2  -3   8   86.37    4.65
  -2  -3   8   79.67    7.18
  -2  -3   8   87.56    5.21
   1   3  -8   45.73    2.79
  -1  -3   8   44.23    2.37
  -1  -3   8   42.43    2.78
  -1  -3   8   42.51    3.89
   0   3  -8   -0.07    0.16
   0   3  -8   -0.27    0.20
   0  -3   8   -0.06    0.44
   0  -3   8   -0.26    0.23
  -1   3  -8  128.03    7.66
  -1   3  -8  127.25    6.59
   1  -3   8  117.78    7.22
   1  -3   8  128.52   10.06
  -2   3  -8   -0.07    0.28
   2  -3   8    0.20    0.34
   2  -3   8    0.27    0.17
  -3   3  -8   34.67    2.50
   3  -3   8   34.80    2.13
   3  -3   8   37.61    3.08
  -4   3  -8   11.62    1.18
   4  -3   8   11.66    0.83
   4  -3   8   13.27    1.34
   5  -3   8    0.38    0.20
  -5  -2   8    6.49    0.75
  -4  -2   8   -0.14    0.21
   3   2  -8   14.68    1.16
   3   2  -8   13.44    1.18
  -3  -2   8   15.19    1.00
  -3  -2   8   14.55    1.22
   2   2  -8   25.09    1.57
  -2  -2   8   21.05    2.20
  -2  -2   8   22.90    1.33
  -2  -2   8   18.41    1.58
   1   2  -8  223.64   12.26
  -1  -2   8  204.47   10.78
  -1  -2   8  193.13   11.73
  -1  -2   8  193.64   16.26
   0   2  -8   66.93    4.05
   0  -2   8   63.93    5.44
   0  -2   8   64.66    3.91
  -1   2  -8   21.47    1.10
  -1   2  -8   19.48    1.39
   1  -2   8   18.50    1.29
   1  -2   8   17.99    1.82
  -2   2  -8   62.47    4.09
   2  -2   8   71.68    5.29
   2  -2   8   59.77    3.76
  -3   2  -8    0.23    0.30
   3  -2   8    0.20    0.32
   3  -2   8    0.06    0.15
  -4   2  -8   28.71    2.39
   4  -2   8   34.98    2.00
   4  -2   8   36.10    2.94
   5  -2   8    7.32    1.03
   5  -2   8    7.03    0.55
  -5  -1   8    4.01    0.60
   4   1  -8   19.21    1.40
  -4  -1   8   15.75    1.22
   3   1  -8    2.84    0.44
  -3  -1   8    2.78    0.52
  -3  -1   8    2.99    0.42
   2   1  -8    0.18    0.21
   2   1  -8   -0.13    0.29
  -2  -1   8   -0.05    0.17
  -2  -1   8    0.15    0.39
  -2  -1   8   -0.15    0.23
   1   1  -8   25.89    1.88
  -1  -1   8   31.00    1.63
  -1  -1   8   31.04    1.96
  -1  -1   8   26.48    2.62
   0   1  -8  126.49    7.74
   0  -1   8  125.00   10.28
   0  -1   8  131.96    7.44
   0  -1   8  128.45    6.76
  -1   1  -8   40.51    2.09
  -1   1  -8   35.21    2.49
   1  -1   8   37.51    2.09
   1  -1   8   41.36    3.34
   1  -1   8   41.31    2.39
   1  -1   8   38.17    2.36
  -2   1  -8   44.56    2.80
   2  -1   8   39.85    2.26
   2  -1   8   42.56    2.56
   2  -1   8   45.16    3.59
   2  -1   8   43.39    2.55
  -3   1  -8   30.00    2.00
   3  -1   8   28.65    2.40
   3  -1   8   26.91    1.69
   3  -1   8   28.32    1.67
   3  -1   8   26.18    1.48
  -4   1  -8    1.69    0.47
   4  -1   8    2.12    0.48
   4  -1   8    2.63    0.28
   4  -1   8    2.06    0.19
   5  -1   8   33.71    2.88
   5  -1   8   31.66    1.91
  -5   0   8    2.05    0.47
   4   0  -8    6.97    0.83
  -4   0   8    5.84    0.68
   3   0  -8   60.30    3.82
  -3   0   8   62.06    3.54
  -3   0   8   66.25    3.97
   2   0  -8   62.55    3.60
   2   0  -8   57.83    3.76
  -2   0   8   58.65    3.70
  -2   0   8   58.03    3.32
   1   0  -8    6.71    0.62
   1   0  -8    7.76    0.71
  -1   0   8    7.22    0.54
  -1   0   8    6.77    0.74
  -1   0   8    6.07    0.93
   0   0  -8   73.20    4.58
   0   0   8   77.87    4.46
   0   0   8   72.50    6.11
   0   0   8   74.82    4.00
   0   0   8   74.76    4.38
  -1   0  -8   41.78    2.56
   1   0   8   39.86    3.38
   1   0   8   39.69    2.13
   1   0   8   37.63    2.40
   1   0   8   40.72    2.15
   1   0   8   40.12    2.45
  -2   0  -8   48.70    3.11
   2   0   8   45.90    2.86
   2   0   8   53.74    4.02
   2   0   8   47.74    2.54
   2   0   8   47.52    2.87
  -3   0  -8    0.89    0.32
   3   0   8    0.43    0.16
   3   0   8    0.49    0.16
   3   0   8    1.26    0.33
  -4   0  -8   18.48    1.50
   4   0   8   20.54    1.73
   4   0   8   17.17    1.14
   4   0   8   19.33    1.13
   5   0   8    1.35    0.45
  -5   1   8    4.64    0.65
  -4   1   8    0.25    0.32
   3  -1  -8    1.50    0.38
  -3   1   8    1.50    0.36
  -3   1   8    1.76    0.46
   2  -1  -8  274.41   16.15
  -2   1   8  297.78   16.31
  -2   1   8  278.32   15.04
   1  -1  -8   51.47    3.41
  -1   1   8   58.71    3.40
  -1   1   8   49.03    4.51
  -1   1   8   57.04    3.00
   0  -1  -8   30.77    2.09
   0   1   8   34.12    1.81
   0   1   8   35.13    2.13
   0   1   8   29.63    2.80
   0   1   8   32.05    2.03
  -1  -1  -8   32.64    2.22
   1   1   8   36.46    2.19
   1   1   8   34.18    1.86
   1   1   8   34.17    2.95
   1   1   8   35.97    2.12
  -2  -1  -8   61.02    3.70
   2   1   8   64.20    3.48
   2   1   8   57.94    3.43
   2   1   8   52.53    4.75
  -3  -1  -8   38.03    2.59
   3   1   8   38.81    2.30
   3   1   8   37.08    2.29
   3   1   8   42.25    3.23
  -4  -1  -8    4.24    0.65
   4   1   8    6.03    0.69
  -5  -1  -8    0.42    0.35
   5   1   8    0.43    0.37
  -5   2   8    4.07    0.62
  -4   2   8    4.48    0.64
  -3   2   8   31.45    1.96
  -2   2   8    5.82    0.56
  -2   2   8    4.71    0.70
   1  -2  -8  117.71    7.73
  -1   2   8  127.87    6.82
  -1   2   8  136.52    7.52
   0  -2  -8  219.59   12.65
   0   2   8  180.83   16.60
   0   2   8  220.88   12.13
   0   2   8  221.47   11.15
  -1  -2  -8    0.04    0.18
  -1  -2  -8   -0.27    0.17
   1   2   8    0.05    0.19
   1   2   8   -0.13    0.14
   1   2   8    0.12    0.29
  -2  -2  -8   41.33    3.67
  -2  -2  -8   49.85    2.91
   2   2   8   46.16    3.73
   2   2   8   44.98    2.69
   2   2   8   45.59    2.76
  -3  -2  -8   21.57    1.53
   3   2   8   19.37    1.31
   3   2   8   20.46    1.35
   3   2   8   24.50    1.86
  -4  -2  -8   47.39    3.30
   4   2   8   52.92    4.10
  -5  -2  -8   21.21    1.65
  -3   3   8    0.01    0.26
  -2   3   8   24.45    1.54
  -2   3   8   23.69    1.76
  -2   3   8   23.48    1.50
   1  -3  -8    4.55    0.61
  -1   3   8    4.33    0.60
  -1   3   8    4.72    0.48
   0  -3  -8   74.37    4.69
   0  -3  -8   83.52    6.11
   0   3   8   69.36    4.59
  -1  -3  -8  114.80    6.45
  -1  -3  -8  118.18    8.35
   1   3   8   91.92    8.40
   1   3   8   97.85    6.21
  -2  -3  -8   18.82    1.34
   2   3   8   20.94    1.26
   2   3   8   21.44    1.34
   2   3   8   16.54    1.66
  -3  -3  -8   28.90    1.97
   3   3   8   30.24    1.84
   3   3   8   28.77    2.42
  -4  -3  -8   16.38    1.27
   4   3   8   16.40    1.05
   4   3   8   15.33    0.99
  -5  -3  -8   43.24    2.92
  -4   4   8   24.26    1.71
  -3   4   8   19.70    1.39
  -2   4   8    1.35    0.33
  -2   4   8    1.12    0.31
  -2   4   8    1.88    0.49
  -1   4   8   -0.11    0.25
  -1   4   8   -0.47    0.18
  -1   4   8   -0.07    0.19
   0  -4  -8    4.17    0.52
   0   4   8    3.92    0.56
  -1  -4  -8  158.47    9.81
   1   4   8  168.05    9.47
  -2  -4  -8   60.63    3.84
   2   4   8   63.24    3.40
   2   4   8   61.95    3.74
  -3  -4  -8   51.40    3.41
   3   4   8   54.18    3.25
   3   4   8   56.32    2.96
  -4  -4  -8    0.83    0.32
   4   4   8    0.85    0.23
  -5  -4  -8   24.73    1.90
   5   4   8   27.86    1.65
  -4   5   8   11.52    1.06
  -3   5   8   82.94    4.71
  -2   5   8    8.08    0.86
  -2   5   8    9.09    0.76
  -2   5   8    7.62    0.93
  -1   5   8   -0.04    0.17
  -1   5   8   -0.19    0.25
  -1   5   8   -0.05    0.21
   0  -5  -8    0.66    0.29
   0   5   8    0.10    0.21
   0   5   8   -0.14    0.23
  -1  -5  -8   14.47    1.06
   1   5   8   15.64    1.20
   1   5   8   13.52    1.02
   1   5   8   15.40    1.04
  -2  -5  -8    7.41    0.67
   2   5   8    7.87    0.67
   2   5   8    8.76    0.79
  -3  -5  -8  129.85    8.21
   3   5   8  144.00    7.23
   3   5   8  132.17    7.84
  -4  -5  -8    1.86    0.38
   4   5   8    2.38    0.37
  -5  -5  -8   17.95    1.45
   5   5   8   20.02    1.28
  -3   6   8   38.38    2.42
  -2   6   8   16.06    1.17
  -1   6   8    8.15    0.77
  -1   6   8    7.91    0.73
  -1   6   8    8.44    0.94
   0  -6  -8    5.88    0.64
   0   6   8    4.78    0.62
   0   6   8    6.35    0.76
   0   6   8    6.63    0.64
  -1  -6  -8   36.85    2.24
   1   6   8   32.60    2.04
   1   6   8   33.70    2.10
   1   6   8   34.93    2.33
  -2  -6  -8   59.28    3.74
   2   6   8   57.86    3.71
   2   6   8   61.12    3.32
   2   6   8   63.30    3.41
  -3  -6  -8    0.13    0.21
   3   6   8   -0.18    0.19
   3   6   8   -0.13    0.23
   3   6   8   -0.01    0.24
   4   6   8   54.55    2.97
   4   6   8   54.63    3.34
   5   6   8    5.10    0.47
   5   6   8    4.38    0.55
  -2   7   8   24.44    1.65
  -1   7   8    7.66    0.77
  -1   7   8    7.37    0.73
  -1   7   8    8.66    0.97
   0  -7  -8    0.20    0.29
   0   7   8    0.66    0.38
   0   7   8    0.34    0.31
   0   7   8    0.46    0.27
  -1  -7  -8    1.45    0.29
   1   7   8    0.53    0.33
   1   7   8    1.29    0.33
   1   7   8    1.35    0.40
  -2  -7  -8   20.83    1.49
   2   7   8   22.83    1.66
   2   7   8   24.22    1.50
   2   7   8   22.34    1.44
   3   7   8   28.46    1.84
   3   7   8   31.29    2.05
   3   7   8   29.80    1.79
   4   7   8   14.92    1.16
   4   7   8   14.28    1.01
   5   7   8    8.05    0.79
   5   7   8    9.25    0.72
  -2   8   8    0.27    0.34
  -1   8   8   20.62    1.46
  -1   8   8   21.51    1.77
   0  -8  -8    6.15    0.67
   0   8   8    4.54    0.66
   0   8   8    6.94    0.74
   0   8   8    5.30    0.76
   1   8   8    2.85    0.48
   1   8   8    4.03    0.65
   1   8   8    4.10    0.60
   2   8   8    0.95    0.34
   2   8   8    0.60    0.35
   2   8   8    0.46    0.26
   3   8   8    1.98    0.46
   3   8   8    2.65    0.48
   3   8   8    3.14    0.44
   4   8   8   10.85    0.88
   4   8   8   11.82    1.02
  -1   9   8    5.88    0.74
   0   9   8   92.45    5.06
   0   9   8   95.60    5.68
   0   9   8   86.81    5.20
   1   9   8    1.59    0.51
   1   9   8    2.30    0.46
   1   9   8    2.37    0.50
   2   9   8    0.95    0.40
   2   9   8    0.77    0.32
   2   9   8    0.86    0.37
   3   9   8   10.04    0.99
   3   9   8    9.01    0.88
   3   9   8    8.26    0.82
   4   9   8   12.73    1.12
   4   9   8   11.41    0.96
   1  10   8   38.70    2.63
   1  10   8   34.38    2.36
   1  10   8   37.59    2.31
   2  10   8   19.21    1.65
   2  10   8   23.39    1.52
   2  10   8   20.47    1.54
   1   8  -9    3.33    0.44
  -1  -8   9    4.37    0.66
   0   8  -9    3.02    0.54
   0  -8   9    2.91    0.53
   3   7  -9   16.27    1.18
   2   7  -9   14.55    1.15
   2   7  -9   14.63    1.02
   1   7  -9    0.46    0.31
   1   7  -9    0.36    0.22
  -1  -7   9    0.85    0.36
   0   7  -9    4.28    0.61
   0  -7   9    5.00    0.64
  -1   7  -9    5.71    0.72
   1  -7   9    5.09    0.64
  -2   7  -9   22.40    1.81
   2  -7   9   23.50    1.59
   3   6  -9    0.63    0.31
   3   6  -9    0.91    0.32
   2   6  -9    2.53    0.38
   2   6  -9    3.10    0.45
  -2  -6   9    2.58    0.95
  -2  -6   9    3.58    0.62
   1   6  -9   18.04    1.12
   1   6  -9   17.15    1.30
  -1  -6   9   17.08    1.37
  -1  -6   9   17.23    2.02
   0   6  -9    0.06    0.24
   0   6  -9    0.03    0.16
   0  -6   9    0.17    0.48
   0  -6   9   -0.09    0.22
  -1   6  -9    2.74    0.48
   1  -6   9    2.91    0.73
   1  -6   9    2.60    0.43
  -2   6  -9   11.82    1.16
   2  -6   9   12.75    0.98
  -3   6  -9   24.51    1.96
   3  -6   9   24.83    1.64
   4   5  -9    0.67    0.32
   4   5  -9    0.34    0.31
   3   5  -9    2.64    0.43
   3   5  -9    3.29    0.46
   2   5  -9    5.21    0.52
  -2  -5   9    4.62    1.08
  -2  -5   9    5.17    0.72
   1   5  -9   30.14    2.11
   1   5  -9   32.54    1.84
  -1  -5   9   34.17    2.19
  -1  -5   9   30.51    3.07
   0   5  -9    5.52    0.45
   0   5  -9    4.92    0.61
   0  -5   9    4.58    0.92
   0  -5   9    4.90    0.61
  -1   5  -9    0.42    0.28
   1  -5   9    0.39    0.45
   1  -5   9    0.37    0.25
  -2   5  -9    2.41    0.52
   2  -5   9    3.11    0.65
   2  -5   9    2.31    0.37
  -3   5  -9   14.53    1.38
   3  -5   9   17.37    1.15
   4   4  -9    0.77    0.38
  -4  -4   9    1.05    0.37
   3   4  -9    2.46    0.41
  -3  -4   9    2.85    0.77
   2   4  -9    6.60    0.65
   2   4  -9    6.92    0.59
  -2  -4   9    4.83    0.70
  -2  -4   9    6.10    1.20
   1   4  -9    4.01    0.51
   1   4  -9    3.74    0.42
  -1  -4   9    3.95    0.58
  -1  -4   9    3.73    0.95
   0   4  -9    7.42    0.55
   0   4  -9    7.94    0.74
   0  -4   9    6.62    1.13
   0  -4   9    7.23    0.74
  -1   4  -9   91.16    5.37
   1  -4   9   76.28    7.00
   1  -4   9   89.84    5.06
  -2   4  -9    0.96    0.37
   2  -4   9    0.94    0.26
   2  -4   9    1.77    0.52
  -3   4  -9    7.66    0.95
   3  -4   9    9.59    1.09
   3  -4   9    9.00    0.71
  -4   4  -9   10.97    1.21
   4  -4   9   12.35    0.88
   4   3  -9    9.64    0.94
  -4  -3   9    8.78    0.80
   3   3  -9    5.13    0.67
  -3  -3   9    5.76    0.55
  -3  -3   9    6.91    1.05
   2   3  -9    2.41    0.39
  -2  -3   9    1.73    0.45
  -2  -3   9    1.80    0.72
   1   3  -9   31.97    2.21
  -1  -3   9   36.34    2.29
  -1  -3   9   33.91    3.18
   0   3  -9   99.19    5.90
   0   3  -9   93.18    5.10
   0  -3   9   95.53    5.68
   0  -3   9   95.54    7.90
  -1   3  -9   13.12    1.06
   1  -3   9   11.94    0.98
   1  -3   9   13.47    1.46
  -2   3  -9  110.63    6.93
   2  -3   9  120.68    9.01
   2  -3   9  103.97    6.44
  -3   3  -9   20.11    1.61
   3  -3   9   21.02    1.90
   3  -3   9   19.19    1.29
  -4   3  -9   18.03    1.58
   4  -3   9   19.79    1.82
   4  -3   9   17.28    1.18
   4   2  -9   10.98    1.17
  -4  -2   9   13.75    1.00
   3   2  -9    1.99    0.45
  -3  -2   9    2.02    0.34
   2   2  -9    8.25    0.78
  -2  -2   9    7.05    0.59
  -2  -2   9    9.56    0.91
  -2  -2   9    7.03    1.15
   1   2  -9    0.63    0.29
  -1  -2   9   -0.47    0.46
  -1  -2   9   -0.11    0.27
   0   2  -9   19.57    1.51
   0  -2   9   23.53    1.57
   0  -2   9   23.65    2.21
  -1   2  -9  117.16    7.08
   1  -2   9  121.52    9.35
   1  -2   9  108.15    6.71
  -2   2  -9    5.06    0.68
   2  -2   9    4.83    0.52
   2  -2   9    5.33    0.79
  -3   2  -9   13.17    1.20
   3  -2   9   14.55    1.39
   3  -2   9   13.38    0.94
  -4   2  -9   19.43    1.69
   4  -2   9   19.88    1.29
   4  -2   9   22.57    1.97
   5  -2   9    7.05    0.56
  -4  -1   9    1.86    0.41
   3   1  -9    2.92    0.56
  -3  -1   9    4.27    0.50
   2   1  -9   41.75    2.63
  -2  -1   9   40.75    2.30
  -2  -1   9   37.22    3.58
  -2  -1   9   39.60    2.67
   1   1  -9    6.71    0.67
  -1  -1   9    5.97    0.74
  -1  -1   9    7.33    0.52
  -1  -1   9    5.85    1.05
   0   1  -9    3.81    0.51
   0  -1   9    3.74    0.80
   0  -1   9    4.11    0.56
  -1   1  -9   21.30    1.55
  -1   1  -9   22.88    1.24
   1  -1   9   23.49    2.13
   1  -1   9   21.22    1.51
  -2   1  -9   41.02    2.78
   2  -1   9   40.20    2.55
   2  -1   9   45.51    3.59
  -3   1  -9   11.82    1.12
   3  -1   9   14.18    1.30
   3  -1   9   12.53    0.88
  -4   1  -9   18.88    1.58
   4  -1   9   18.05    1.18
   4  -1   9   20.16    1.78
   5  -1   9    3.53    0.39
   5  -1   9    5.33    0.76
  -4   0   9   15.57    1.18
   3   0  -9   -0.73    0.35
  -3   0   9    0.78    0.29
   2   0  -9   77.05    5.15
  -2   0   9   91.49    5.11
  -2   0   9   81.25    4.55
   1   0  -9   20.35    1.43
  -1   0   9   17.37    1.96
  -1   0   9   20.57    1.52
  -1   0   9   21.24    1.23
   0   0  -9   45.86    2.70
   0   0   9   37.25    3.61
   0   0   9   41.15    2.30
   0   0   9   43.46    2.70
  -1   0  -9    7.16    0.69
   1   0   9    7.54    0.46
   1   0   9    6.63    0.68
   1   0   9    6.88    0.99
  -2   0  -9   46.89    3.05
   2   0   9   49.27    3.95
   2   0   9   45.20    2.84
  -3   0  -9    5.98    0.74
   3   0   9    5.39    0.41
   3   0   9    5.92    0.51
   3   0   9    7.67    0.83
  -4   0  -9    9.86    1.00
   4   0   9   10.94    1.05
   4   0   9    8.43    0.66
  -5   0  -9   19.52    1.70
   5   0   9   22.84    1.93
   5   0   9   19.62    1.25
  -4   1   9    0.07    0.30
  -3   1   9    0.57    0.32
   2  -1  -9   30.29    2.26
  -2   1   9   34.70    2.00
  -2   1   9   35.83    2.35
   1  -1  -9  111.89    6.37
  -1   1   9   90.28    8.38
  -1   1   9  104.18    6.19
  -1   1   9  107.17    5.60
   0  -1  -9  122.28    7.75
   0   1   9  136.56    6.82
   0   1   9  130.97    7.52
   0   1   9  120.91   10.25
  -1  -1  -9   12.27    0.95
   1   1   9   10.74    0.95
   1   1   9   12.48    1.32
  -2  -1  -9   -0.04    0.25
   2   1   9    0.11    0.20
   2   1   9    0.54    0.38
  -3  -1  -9   56.64    3.47
   3   1   9   55.41    3.15
   3   1   9   47.84    4.32
  -4  -1  -9    0.48    0.36
   4   1   9    0.62    0.18
   4   1   9    0.88    0.31
  -5  -1  -9   21.11    1.72
  -4   2   9   17.66    1.34
  -3   2   9   32.73    2.06
   2  -2  -9   32.02    2.44
  -2   2   9   37.77    2.15
  -2   2   9   39.49    2.52
   1  -2  -9   26.45    1.83
  -1   2   9   26.73    1.91
  -1   2   9   25.77    1.58
   0  -2  -9    6.88    0.69
   0   2   9    6.61    0.89
   0   2   9    6.98    0.54
   0   2   9    7.13    0.78
  -1  -2  -9  279.51   15.66
   1   2   9  269.20   14.96
   1   2   9  234.75   20.53
  -2  -2  -9    4.40    0.54
   2   2   9    3.67    0.65
   2   2   9    4.11    0.52
  -3  -2  -9    3.20    0.49
   3   2   9    3.61    0.44
   3   2   9    3.04    0.54
  -4  -2  -9   20.35    1.60
   4   2   9   21.49    1.34
  -5  -2  -9   12.86    1.22
  -4   3   9    3.22    0.59
  -3   3   9   64.03    3.70
  -2   3   9   52.32    3.25
  -2   3   9   49.82    2.84
  -2   3   9   45.65    2.83
   1  -3  -9    2.43    0.45
  -1   3   9    1.38    0.30
  -1   3   9    1.75    0.45
   0  -3  -9   19.43    1.24
   0   3   9   16.29    1.05
   0   3   9   13.29    1.27
  -1  -3  -9    4.73    0.53
   1   3   9    3.39    0.55
   1   3   9    4.01    0.58
  -2  -3  -9   39.00    2.46
   2   3   9   35.73    3.13
   2   3   9   38.87    2.41
  -3  -3  -9    3.60    0.51
   3   3   9    3.21    0.44
  -4  -3  -9    0.80    0.33
   4   3   9    0.70    0.25
  -5  -3  -9   13.68    1.24
  -3   4   9   47.04    2.83
  -2   4   9   67.60    4.05
  -2   4   9   62.09    3.55
  -2   4   9   59.10    3.56
   1  -4  -9   16.47    1.42
  -1   4   9   20.15    1.23
  -1   4   9   18.98    1.29
  -1   4   9   19.70    1.53
   0  -4  -9   56.69    3.52
   0   4   9   54.61    3.52
  -1  -4  -9   12.49    0.95
   1   4   9   11.29    1.03
  -2  -4  -9   32.40    2.17
   2   4   9   33.93    2.18
  -3  -4  -9   26.13    1.85
   3   4   9   27.95    1.80
  -4  -4  -9    3.11    0.50
   4   4   9    2.99    0.41
  -5  -4  -9    0.25    0.33
   5   4   9    0.09    0.22
  -3   5   9   12.44    1.07
  -2   5   9   28.53    1.85
  -2   5   9   30.08    2.20
   1  -5  -9   73.87    4.84
  -1   5   9   75.46    4.27
  -1   5   9   81.65    4.82
  -1   5   9   77.76    4.27
   0  -5  -9    3.59    0.49
   0   5   9    3.45    0.60
   0   5   9    3.21    0.49
  -1  -5  -9   27.06    1.70
   1   5   9   22.38    1.76
  -2  -5  -9    0.25    0.23
   2   5   9    0.00    0.22
   2   5   9    0.19    0.26
  -3  -5  -9   10.75    0.89
   3   5   9   10.35    0.92
  -4  -5  -9   37.19    2.48
   4   5   9   36.49    2.33
   5   5   9   10.54    0.85
  -2   6   9   35.28    2.20
   1  -6  -9    6.12    0.81
  -1   6   9    6.67    0.89
  -1   6   9    8.21    0.80
  -1   6   9    7.38    0.70
   0  -6  -9   67.62    4.32
   0   6   9   68.97    3.87
   0   6   9   71.36    4.36
  -1  -6  -9    0.47    0.24
   1   6   9   -0.12    0.25
   1   6   9    0.20    0.28
   1   6   9    0.32    0.24
  -2  -6  -9    0.35    0.24
   2   6   9    0.52    0.30
   2   6   9    0.52    0.26
   2   6   9    0.42    0.28
  -3  -6  -9    5.35    0.58
   3   6   9    5.90    0.68
   3   6   9    4.76    0.56
   4   6   9   33.10    1.90
   4   6   9   32.67    2.16
   5   6   9    8.35    0.64
   5   6   9    7.37    0.74
  -2   7   9   24.93    1.71
   1  -7  -9   -1.05    0.41
  -1   7   9    0.14    0.32
  -1   7   9    0.61    0.43
  -1   7   9    0.61    0.34
   0  -7  -9   40.82    2.67
   0   7   9   39.81    2.79
   0   7   9   41.91    2.49
  -1  -7  -9   38.41    2.38
   1   7   9   35.92    2.26
   1   7   9   35.85    2.51
   1   7   9   35.49    2.21
  -2  -7  -9    0.49    0.25
   2   7   9    0.52    0.31
   2   7   9    0.60    0.33
   2   7   9    0.44    0.25
   3   7   9    0.85    0.30
   3   7   9    0.92    0.37
   3   7   9    0.92    0.36
   4   7   9    0.81    0.35
   4   7   9    0.76    0.27
   1  -8  -9    2.36    0.66
  -1   8   9    3.84    0.56
   0  -8  -9    8.42    0.81
   0   8   9    7.48    0.98
   1   8   9   13.53    1.13
   1   8   9   14.24    1.33
   1   8   9   15.02    1.18
   2   8   9   21.01    1.43
   2   8   9   20.66    1.64
   2   8   9   20.21    1.46
   3   8   9   17.34    1.38
   3   8   9   16.30    1.24
   3   8   9   16.07    1.18
   4   8   9    0.11    0.30
   4   8   9    0.05    0.24
   0   9   9    0.69    0.45
   1   9   9   22.87    1.83
   1   9   9   20.69    1.63
   1   9   9   25.32    1.64
   2   9   9   10.71    1.01
   2   9   9   10.44    1.10
   2   9   9   10.64    0.96
   3   9   9    8.85    0.87
   3   9   9    9.17    0.99
   3   9   9    9.26    0.91
   1   7 -10   34.20    2.36
  -1  -7  10   34.80    2.42
   0   7 -10    0.03    0.29
   0  -7  10   -0.22    0.26
   2   6 -10   -0.42    0.22
   2   6 -10    0.00    0.26
   1   6 -10    1.53    0.30
   1   6 -10    1.57    0.39
  -1  -6  10    1.69    0.48
   0   6 -10   16.25    1.28
   0  -6  10   15.29    1.27
  -1   6 -10    0.00    0.27
   1  -6  10   -0.11    0.26
  -2   6 -10    3.55    0.65
   2  -6  10    2.92    0.49
   3   5 -10    3.03    0.48
   3   5 -10    3.21    0.49
   2   5 -10    9.66    0.84
   2   5 -10    8.55    0.75
  -2  -5  10    8.85    1.00
   1   5 -10   -0.17    0.19
   1   5 -10    0.08    0.25
  -1  -5  10    0.04    0.28
  -1  -5  10   -0.67    0.56
   0   5 -10   14.59    1.17
   0  -5  10   14.36    1.74
   0  -5  10   14.57    1.19
  -1   5 -10    2.19    0.46
   1  -5  10    1.92    0.41
   1  -5  10    1.40    0.63
  -2   5 -10    2.22    0.48
   2  -5  10    1.60    0.36
   3   4 -10   11.29    0.99
   2   4 -10    2.58    0.40
   2   4 -10    3.18    0.47
  -2  -4  10    3.63    1.00
  -2  -4  10    3.86    0.67
   1   4 -10    1.38    0.29
   1   4 -10    1.82    0.39
  -1  -4  10    1.29    0.72
  -1  -4  10    2.36    0.49
   0   4 -10    0.81    0.32
   0  -4  10    1.33    0.37
   0  -4  10    0.85    0.64
  -1   4 -10   15.50    1.26
   1  -4  10   15.73    1.72
   1  -4  10   15.39    1.18
  -2   4 -10   10.30    1.01
   2  -4  10   10.17    0.86
   2  -4  10   11.63    1.33
  -3   4 -10    3.42    0.65
   3  -4  10    3.30    0.44
   4   3 -10    3.95    0.61
   3   3 -10    1.23    0.35
   2   3 -10   39.89    2.43
  -2  -3  10   36.51    3.50
  -2  -3  10   32.13    2.50
   1   3 -10    0.19    0.26
   1   3 -10    0.15    0.18
  -1  -3  10    0.02    0.28
  -1  -3  10   -0.48    0.53
   0   3 -10    2.07    0.28
   0   3 -10    2.03    0.41
   0  -3  10    1.70    0.41
   0  -3  10    2.01    0.75
  -1   3 -10    0.70    0.33
   1  -3  10    0.99    0.56
   1  -3  10    0.56    0.29
  -2   3 -10   12.32    1.12
   2  -3  10   13.30    1.45
   2  -3  10   12.28    0.97
  -3   3 -10    1.80    0.50
   3  -3  10    2.43    0.37
   3  -3  10    2.36    0.58
  -4   3 -10    8.74    1.04
   4  -3  10    9.88    0.75
   4   2 -10   41.56    2.98
  -4  -2  10   47.58    2.68
   3   2 -10    6.21    0.74
   2   2 -10    7.47    0.73
  -2  -2  10    6.37    0.88
  -2  -2  10    7.45    1.15
   1   2 -10   54.14    3.38
  -1  -2  10   48.28    4.64
  -1  -2  10   56.76    3.43
   0   2 -10   21.20    1.49
   0  -2  10   19.47    1.50
   0  -2  10   20.27    2.15
  -1   2 -10    1.63    0.41
   1  -2  10    1.33    0.61
   1  -2  10    1.35    0.38
  -2   2 -10    1.45    0.43
   2  -2  10    2.60    0.62
   2  -2  10    1.70    0.35
  -3   2 -10    5.17    0.78
   3  -2  10    6.17    0.88
   3  -2  10    5.24    0.54
  -4   2 -10    2.32    0.57
   4  -2  10    2.50    0.56
   4  -2  10    2.16    0.34
   4   1 -10    2.45    0.64
  -4  -1  10    3.27    0.52
   3   1 -10    2.93    0.53
  -3  -1  10    3.07    0.45
   2   1 -10    2.93    0.49
  -2  -1  10    3.73    0.80
  -2  -1  10    2.58    0.37
  -2  -1  10    2.99    0.60
   1   1 -10   14.13    1.11
  -1  -1  10   13.07    1.20
  -1  -1  10   13.89    1.64
   0   1 -10   71.54    4.35
   0  -1  10   64.63    5.84
   0  -1  10   71.82    4.27
  -1   1 -10   98.58    5.85
   1  -1  10   91.76    5.59
   1  -1  10   92.54    7.73
  -2   1 -10    2.80    0.52
   2  -1  10    3.00    0.43
   2  -1  10    2.95    0.68
  -3   1 -10   -0.07    0.32
   3  -1  10    0.03    0.18
   3  -1  10    0.00    0.34
  -4   1 -10   -0.19    0.36
   4  -1  10    0.36    0.20
   4  -1  10    0.72    0.39
   4   0 -10   -0.58    0.50
  -4   0  10    0.94    0.34
   3   0 -10   32.91    2.41
  -3   0  10   37.18    2.15
   2   0 -10    2.32    0.45
  -2   0  10    2.25    0.53
  -2   0  10    2.04    0.37
   1   0 -10   27.87    1.89
  -1   0  10   25.41    2.60
  -1   0  10   27.45    1.63
  -1   0  10   29.38    2.01
   0   0 -10    7.89    0.73
   0   0  10    7.46    1.11
   0   0  10    6.48    0.80
  -1   0 -10  122.69    6.87
   1   0  10  109.66    9.05
   1   0  10  102.05    6.56
  -2   0 -10   53.55    3.42
   2   0  10   51.96    4.44
   2   0  10   52.90    3.23
  -3   0 -10    1.35    0.42
   3   0  10    1.68    0.31
   3   0  10    1.84    0.51
  -4   0 -10    0.16    0.36
   4   0  10    0.25    0.34
   4   0  10    0.24    0.17
  -5   0 -10   -0.06    0.35
   5   0  10    0.22    0.18
  -4   1  10    0.57    0.34
   3  -1 -10    5.38    0.78
  -3   1  10    5.81    0.67
   2  -1 -10   15.35    1.27
  -2   1  10   15.29    1.10
  -2   1  10   17.44    1.43
   1  -1 -10   -0.15    0.27
  -1   1  10    0.01    0.30
  -1   1  10    0.27    0.22
   0  -1 -10    0.10    0.27
   0   1  10   -0.16    0.39
   0   1  10   -0.32    0.26
   0   1  10   -0.09    0.16
  -1  -1 -10   62.58    3.66
   1   1  10   59.56    3.60
   1   1  10   50.42    4.78
  -2  -1 -10   80.99    4.91
   2   1  10   73.58    6.37
   2   1  10   80.10    4.68
  -3  -1 -10   21.49    1.66
   3   1  10   22.84    2.04
   3   1  10   22.81    1.50
  -4  -1 -10    1.60    0.46
   4   1  10    2.17    0.32
  -5  -1 -10    0.36    0.40
   5   1  10    0.31    0.18
   3  -2 -10    9.16    1.11
  -3   2  10   13.24    1.01
   2  -2 -10    2.04    0.52
  -2   2  10    2.42    0.58
  -2   2  10    2.04    0.41
   1  -2 -10   45.00    2.84
  -1   2  10   43.42    2.90
  -1   2  10   41.59    2.48
   0  -2 -10    2.82    0.45
   0   2  10    2.19    0.49
   0   2  10    2.54    0.32
   0   2  10    2.78    0.59
  -1  -2 -10    3.68    0.50
   1   2  10    2.76    0.63
   1   2  10    2.74    0.52
  -2  -2 -10   42.07    2.58
   2   2  10   35.46    3.30
   2   2  10   39.07    2.50
  -3  -2 -10   45.48    2.98
   3   2  10   44.47    2.79
  -4  -2 -10   20.44    1.54
   4   2  10   17.79    1.27
  -5  -2 -10    0.44    0.36
   5   2  10    0.42    0.18
  -3   3  10    8.44    0.84
   2  -3 -10   73.31    4.99
  -2   3  10   77.73    4.44
  -2   3  10   82.77    4.42
  -2   3  10   83.97    4.99
   1  -3 -10    0.84    0.35
  -1   3  10    0.64    0.38
  -1   3  10    0.70    0.28
   0  -3 -10   31.43    2.12
   0   3  10   33.30    1.85
   0   3  10   29.85    2.20
  -1  -3 -10   24.01    1.74
   1   3  10   27.68    2.26
   1   3  10   24.30    1.81
  -2  -3 -10    4.64    0.58
   2   3  10    4.38    0.60
  -3  -3 -10   14.58    1.19
   3   3  10   14.80    1.13
  -4  -3 -10   27.32    1.99
   4   3  10   27.46    1.79
  -5  -3 -10   11.49    1.13
   5   3  10   10.96    0.85
  -3   4  10    5.35    0.69
   2  -4 -10    4.95    0.78
  -2   4  10    6.94    0.95
  -2   4  10    6.37    0.71
   1  -4 -10   50.97    3.17
  -1   4  10   55.38    3.27
  -1   4  10   47.12    2.82
  -1   4  10   41.69    2.76
   0  -4 -10   20.11    1.43
   0   4  10   19.13    1.55
   0   4  10   19.23    1.24
  -1  -4 -10    6.05    0.63
   1   4  10    5.09    0.70
  -2  -4 -10   11.27    0.93
   2   4  10   11.09    1.00
  -3  -4 -10    0.78    0.31
   3   4  10    0.43    0.29
  -4  -4 -10   29.50    2.11
   4   4  10   30.23    1.96
  -5  -4 -10   16.19    1.41
   5   4  10   17.17    1.19
   2  -5 -10   -0.36    0.49
  -2   5  10    1.47    0.40
   1  -5 -10   -0.12    0.35
  -1   5  10    0.20    0.28
  -1   5  10   -0.08    0.39
  -1   5  10   -0.01    0.27
   0  -5 -10   45.41    2.83
   0   5  10   40.73    2.90
   0   5  10   43.44    2.57
  -1  -5 -10    1.99    0.38
   1   5  10    2.61    0.52
  -2  -5 -10    0.35    0.25
   2   5  10    0.56    0.33
  -3  -5 -10   23.60    1.76
   3   5  10   27.53    1.79
  -4  -5 -10    9.09    0.92
   4   5  10   10.79    0.92
   2  -6 -10   22.29    2.01
  -2   6  10   31.13    1.83
   1  -6 -10   12.80    1.18
  -1   6  10   14.66    1.38
  -1   6  10   12.05    1.03
  -1   6  10   14.85    1.17
   0  -6 -10    3.73    0.52
   0   6  10    2.66    0.49
   0   6  10    1.99    0.55
  -1  -6 -10   40.09    2.52
   1   6  10   37.01    2.61
   1   6  10   37.88    2.32
  -2  -6 -10   -0.11    0.21
   2   6  10   -0.16    0.25
   2   6  10   -0.08    0.23
  -3  -6 -10    0.80    0.30
   3   6  10    0.34    0.29
   3   6  10    1.21    0.37
   4   6  10   32.61    2.14
   4   6  10   30.95    1.88
   1  -7 -10   17.96    1.51
  -1   7  10   20.28    1.72
  -1   7  10   20.48    1.40
   0  -7 -10   16.34    1.25
   0   7  10   15.86    1.47
   0   7  10   14.74    1.25
  -1  -7 -10    9.19    0.83
   1   7  10    9.35    0.88
   1   7  10    8.40    1.03
   2   7  10   10.09    0.92
   2   7  10   11.39    0.97
   2   7  10   12.69    1.13
   3   7  10   14.58    1.22
   3   7  10   13.50    1.04
   4   7  10    0.33    0.24
   4   7  10    0.08    0.30
   0   8  10   18.23    1.45
   0   8  10   21.05    1.75
   1   8  10    1.28    0.54
   1   8  10    1.27    0.40
   2   8  10    0.60    0.39
   2   8  10    1.37    0.39
   2   8  10    1.32    0.47
   3   8  10    6.27    0.70
   3   8  10    5.72    0.78
   2   5 -11    3.56    0.57
   2   5 -11    4.41    0.53
   1   5 -11   -0.16    0.27
  -1  -5  11   -0.24    0.31
   0   5 -11    5.73    0.74
   0  -5  11    7.28    0.82
  -1   5 -11    0.97    0.38
   1  -5  11    0.74    0.34
   2   4 -11    3.55    0.56
   2   4 -11    4.74    0.55
  -2  -4  11    4.20    0.74
   1   4 -11    4.76    0.61
   1   4 -11    4.36    0.50
  -1  -4  11    3.92    0.67
   0   4 -11    3.07    0.51
   0  -4  11    2.32    0.88
   0  -4  11    2.67    0.53
  -1   4 -11    2.49    0.51
   1  -4  11    3.08    0.53
   1  -4  11    4.63    0.94
  -2   4 -11    3.82    0.62
   2  -4  11    2.64    0.46
   3   3 -11    6.57    0.79
   2   3 -11    2.22    0.46
  -2  -3  11    2.29    0.53
   1   3 -11   18.61    1.16
   1   3 -11   18.99    1.39
  -1  -3  11   14.98    2.03
  -1  -3  11   19.59    1.53
   0   3 -11    0.15    0.27
   0  -3  11    0.31    0.31
   0  -3  11   -0.06    0.63
  -1   3 -11    2.98    0.50
   1  -3  11    2.53    0.79
   1  -3  11    2.49    0.49
  -2   3 -11    8.17    0.91
   2  -3  11    9.21    1.22
   2  -3  11    8.48    0.80
  -3   3 -11    3.74    0.64
   3  -3  11    2.90    0.44
   3   2 -11   25.60    1.86
   2   2 -11    3.51    0.54
  -2  -2  11    4.80    0.76
   1   2 -11    1.94    0.39
  -1  -2  11    1.89    0.78
  -1  -2  11    2.40    0.54
   0   2 -11   13.16    1.10
   0  -2  11   15.45    1.20
   0  -2  11   10.73    1.63
  -1   2 -11   63.10    3.93
   1  -2  11   59.79    5.23
   1  -2  11   59.96    3.78
  -2   2 -11    1.61    0.46
   2  -2  11    1.47    0.37
   2  -2  11    2.63    0.73
  -3   2 -11    1.22    0.44
   3  -2  11    1.32    0.32
   3  -2  11    1.23    0.54
   3   1 -11   19.91    1.55
   2   1 -11    8.13    0.81
  -2  -1  11    7.22    0.92
   1   1 -11    0.23    0.29
  -1  -1  11    0.34    0.31
  -1  -1  11    0.39    0.53
   0   1 -11    0.46    0.31
   0  -1  11    0.33    0.33
   0  -1  11   -0.20    0.59
  -1   1 -11    8.28    0.81
   1  -1  11    6.22    0.80
   1  -1  11    7.27    1.19
  -2   1 -11   92.83    5.72
   2  -1  11   93.82    7.48
   2  -1  11   85.79    5.39
  -3   1 -11    0.75    0.42
   3  -1  11    0.37    0.25
   3  -1  11    0.56    0.50
  -4   1 -11    0.75    0.47
   4  -1  11    0.59    0.25
   4  -1  11    1.37    0.55
   3   0 -11    0.31    0.39
   2   0 -11   11.76    1.05
  -2   0  11   12.28    1.21
   1   0 -11   13.27    1.04
  -1   0  11   12.33    1.16
  -1   0  11   10.50    1.40
   0   0 -11   -0.03    0.28
   0   0  11    0.41    0.32
   0   0  11   -0.27    0.48
  -1   0 -11   -0.14    0.28
   1   0  11   -0.18    0.54
   1   0  11    0.41    0.33
  -2   0 -11   20.30    1.48
   2   0  11   18.07    1.40
   2   0  11   17.62    1.91
  -3   0 -11   28.35    2.05
   3   0  11   27.25    1.83
   3   0  11   27.55    2.54
  -4   0 -11    3.53    0.71
   4   0  11    4.68    0.52
   3  -1 -11    1.79    0.48
  -3   1  11    1.89    0.43
   2  -1 -11    3.48    0.55
  -2   1  11    2.67    0.62
  -2   1  11    2.75    0.44
   1  -1 -11   23.52    1.69
  -1   1  11   23.86    1.83
   0  -1 -11   13.50    1.07
   0   1  11   12.72    1.47
   0   1  11   11.52    1.14
  -1  -1 -11    3.37    0.52
   1   1  11    4.06    0.64
   1   1  11    3.11    0.75
  -2  -1 -11    0.28    0.32
   2   1  11   -0.54    0.44
   2   1  11   -0.09    0.28
  -3  -1 -11   22.09    1.69
   3   1  11   22.07    1.55
  -4  -1 -11   17.84    1.53
   4   1  11   17.93    1.26
   3  -2 -11   -0.64    0.37
  -3   2  11    0.11    0.29
   2  -2 -11   12.68    1.14
  -2   2  11   15.25    1.34
  -2   2  11   12.26    1.01
   1  -2 -11    5.76    0.72
  -1   2  11    7.02    0.91
  -1   2  11    6.34    0.61
   0  -2 -11   57.47    3.55
   0   2  11   55.65    3.56
   0   2  11   52.61    3.09
  -1  -2 -11   33.48    2.26
   1   2  11   36.30    2.32
   1   2  11   30.93    2.94
  -2  -2 -11    0.15    0.29
   2   2  11   -0.21    0.28
  -3  -2 -11    3.03    0.55
   3   2  11    3.60    0.54
  -4  -2 -11   31.54    2.25
   4   2  11   29.34    1.98
   2  -3 -11    4.25    0.66
  -2   3  11    4.51    0.60
  -2   3  11    6.42    0.90
   1  -3 -11   34.54    2.31
  -1   3  11   35.16    2.44
  -1   3  11   31.97    2.03
   0  -3 -11    3.96    0.55
   0   3  11    3.99    0.47
   0   3  11    4.24    0.68
  -1  -3 -11    0.63    0.32
   1   3  11    0.38    0.37
  -2  -3 -11   32.11    2.16
   2   3  11   30.75    2.15
  -3  -3 -11    4.32    0.62
   3   3  11    3.55    0.55
  -4  -3 -11    0.38    0.33
   4   3  11   -0.12    0.29
   2  -4 -11    5.95    0.81
  -2   4  11    7.55    0.78
   1  -4 -11   27.94    1.97
  -1   4  11   25.26    1.74
  -1   4  11   29.33    1.86
  -1   4  11   29.29    2.14
   0  -4 -11    5.00    0.65
   0   4  11    3.47    0.65
   0   4  11    4.65    0.52
  -1  -4 -11   30.16    2.03
   1   4  11   28.95    2.12
  -2  -4 -11    0.31    0.27
   2   4  11    0.29    0.31
  -3  -4 -11    8.37    0.84
   3   4  11    7.66    0.82
  -4  -4 -11    6.26    0.76
   4   4  11    4.96    0.63
   1  -5 -11   28.26    1.99
  -1   5  11   28.33    1.88
  -1   5  11   30.22    2.20
  -1   5  11   25.56    1.77
   0  -5 -11   13.80    1.11
   0   5  11   14.29    1.33
   0   5  11   10.75    0.94
   0   5  11   14.04    1.11
  -1  -5 -11    4.67    0.62
   1   5  11    4.82    0.75
  -2  -5 -11   -0.21    0.23
   2   5  11    0.11    0.32
  -3  -5 -11    1.74    0.40
   3   5  11    1.85    0.46
  -4  -5 -11   15.54    1.33
   4   5  11   17.49    1.31
   1  -6 -11   17.88    1.43
  -1   6  11   15.69    1.25
  -1   6  11   17.09    1.43
  -1   6  11   20.08    1.69
   0  -6 -11   72.43    4.55
   0   6  11   68.62    4.06
   0   6  11   74.16    4.64
   0   6  11   74.66    4.13
  -1  -6 -11    0.52    0.32
   1   6  11    0.20    0.30
   1   6  11    0.51    0.41
  -2  -6 -11    2.35    0.44
   2   6  11    1.18    0.42
   2   6  11    0.96    0.35
  -3  -6 -11   -0.14    0.26
   3   6  11   -0.46    0.24
   3   6  11    0.02    0.28
   0   7  11   14.01    1.09
   0   7  11   13.71    1.19
   0   7  11   13.58    1.41
  -1  -7 -11   36.63    2.39
   1   7  11   35.39    2.26
   1   7  11   34.73    2.56
   2   7  11    0.23    0.35
   2   7  11    0.29    0.26
  -1  -4  12    0.42    0.36
   0   4 -12    0.69    0.37
   0  -4  12    0.96    0.41
   1  -4  12    2.85    0.56
   1   3 -12    0.11    0.35
  -1  -3  12    0.63    0.39
   0   3 -12    2.11    0.48
   0  -3  12    2.29    0.53
  -1   3 -12   -0.01    0.33
   1  -3  12   -0.35    0.65
   1  -3  12    0.27    0.30
  -2   3 -12    8.45    0.94
   2  -3  12    7.09    0.80
   2   2 -12    7.05    0.82
  -2  -2  12    5.95    0.95
   1   2 -12   27.03    1.98
  -1  -2  12   28.21    2.85
  -1  -2  12   29.79    2.17
   0   2 -12   -0.09    0.29
   0  -2  12    0.25    0.34
   0  -2  12   -0.59    0.58
  -1   2 -12    2.56    0.50
   1  -2  12    2.47    0.87
   1  -2  12    2.08    0.48
  -2   2 -12    1.76    0.47
   2  -2  12    1.73    0.43
   2  -2  12    1.33    0.68
   2   1 -12    7.40    0.82
  -2  -1  12    6.42    0.95
   1   1 -12    3.19    0.52
  -1  -1  12    3.65    0.85
  -1  -1  12    3.42    0.68
   0   1 -12   34.94    2.12
   0  -1  12   26.07    2.87
   0  -1  12   26.60    2.12
  -1   1 -12    5.47    0.72
   1  -1  12    4.65    1.07
   1  -1  12    4.92    0.70
  -2   1 -12    9.14    0.96
   2  -1  12    8.79    0.89
   2  -1  12    7.90    1.30
  -3   1 -12    0.22    0.38
   3  -1  12    0.63    0.31
   2   0 -12    0.71    0.35
  -2   0  12    0.18    0.40
   1   0 -12    2.49    0.49
  -1   0  12    2.98    0.62
   0   0 -12   14.16    1.13
   0   0  12   13.47    1.25
   0   0  12   10.42    1.52
  -1   0 -12   18.96    1.40
   1   0  12   16.34    1.95
   1   0  12   16.70    1.43
  -2   0 -12   18.04    1.38
   2   0  12   13.22    1.77
   2   0  12   17.48    1.35
  -3   0 -12    3.28    0.62
   3   0  12    3.54    0.53
   2  -1 -12    4.71    0.65
  -2   1  12    3.69    0.74
   1  -1 -12    0.37    0.32
  -1   1  12   -0.27    0.32
   0  -1 -12   24.79    1.92
   0   1  12   28.81    2.08
   0   1  12   29.43    2.63
  -1  -1 -12   16.83    1.29
   1   1  12   13.70    1.78
   1   1  12   15.97    1.37
  -2  -1 -12   10.92    0.99
   2   1  12    7.71    0.93
  -3  -1 -12   21.14    1.65
   3   1  12   19.10    1.49
   2  -2 -12    0.88    0.41
   1  -2 -12    2.44    0.46
  -1   2  12    2.02    0.54
   0  -2 -12    0.10    0.31
   0   2  12   -0.27    0.36
  -1  -2 -12   30.14    2.11
   1   2  12   29.67    2.17
  -2  -2 -12   15.35    1.26
   2   2  12   14.33    1.27
  -3  -2 -12    9.30    0.99
   3   2  12    8.62    0.91
   1  -3 -12    0.44    0.35
  -1   3  12    0.25    0.38
   0  -3 -12   13.44    1.14
   0   3  12   12.80    1.30
  -1  -3 -12   12.44    1.10
   1   3  12   13.74    1.29
  -2  -3 -12    2.63    0.51
   2   3  12    2.85    0.57
  -3  -3 -12    4.30    0.65
   3   3  12    4.21    0.63
   1  -4 -12   41.64    2.62
  -1   4  12   34.68    2.38
  -1   4  12   35.18    2.31
  -1   4  12   42.97    2.82
   0  -4 -12    2.86    0.53
   0   4  12    3.61    0.73
   0   4  12    3.12    0.48
  -1  -4 -12    1.29    0.42
   1   4  12    1.08    0.44
  -2  -4 -12    0.49    0.33
   2   4  12    0.76    0.41
  -3  -4 -12    4.67    0.66
   3   4  12    3.93    0.65
   0  -5 -12   48.60    3.12
   0   5  12   47.32    2.86
   0   5  12   48.33    3.26
   0   5  12   45.23    2.75
  -1  -5 -12    7.61    0.84
   1   5  12    8.53    1.04
  -2  -5 -12    0.63    0.35
   2   5  12    0.67    0.42
   0   1 -13    0.73    0.40
   0  -1  13    0.49    0.37
   0  -1  13    0.84    0.63
  -1   1 -13   16.46    1.31
   1  -1  13   11.91    1.81
   1  -1  13   15.88    1.37
   0   0 -13    0.72    0.35
   0   0  13    0.41    0.42
  -1   0 -13    8.26    0.85
   1   0  13    5.28    0.82
   0  -1 -13   11.18    1.06
   0   1  13   10.80    1.19
  -1  -1 -13    2.33    0.51
   1   1  13    2.00    0.52
   2   1  13    5.31    0.78
   0  -2 -13    7.64    0.83
   0   2  13    8.15    1.07
  -1  -2 -13    2.54    0.53
   1   2  13    2.79    0.64
   2   2  13    1.04    0.44
  -1  -3 -13   12.62    1.15
   1   3  13   10.78    1.20
   0   0   0    0.00    0.00
;
_shelx_hkl_checksum     42213
_shelx_res_file
;
    shelxl.res created by SHELXL-2014/7
TITL bspm1_0m in P-1
CELL  0.71073   5.5865   9.2195  10.1924   85.798   84.686   77.166
ZERR     2.00   0.0002   0.0004   0.0004    0.002    0.002    0.002
LATT   1
SFAC  C    H    N    O    S
UNIT  20 26 2 4 2
MERG   2
OMIT    -2.00  52.00
FMAP   2
PLAN   20
SIZE     0.160   0.200   0.240
ACTA
BOND $H
L.S.   8
HTAB C2 O2_$1
EQIV $1 x,y,z
HTAB C9 O1_$2
EQIV $2 x,y,z
HTAB C10 O2_$3
EQIV $3 -x,-y+1,-z+2
CONF
TEMP    21.00
WGHT    0.054300    0.154200
FVAR       0.90430
O1    4   -0.018758    0.522440    0.712077    11.00000    0.07769    0.04629 =
         0.06826   -0.00615   -0.02390    0.02127
MOLE    1
C1    1    0.345861    0.121401    0.738752    11.00000    0.03367    0.03070 =
         0.03308   -0.00556   -0.00330   -0.00680
C2    1    0.224886    0.038841    0.832308    11.00000    0.04793    0.04215 =
         0.04993   -0.00228    0.01067   -0.00841
AFIX  43
H2    2    0.063510    0.077815    0.863915    11.00000   -1.20000
AFIX   0
C3    1    0.344763   -0.100720    0.877963    11.00000    0.07828    0.04175 =
         0.05912    0.00713    0.01410   -0.00958
AFIX  43
H3    2    0.264657   -0.154857    0.941324    11.00000   -1.20000
AFIX   0
C4    1    0.582690   -0.160117    0.830000    11.00000    0.07678    0.03582 =
         0.05777    0.00221   -0.00535    0.00208
AFIX  43
H4    2    0.664271   -0.253356    0.861917    11.00000   -1.20000
AFIX   0
C5    1    0.697998   -0.080960    0.735117    11.00000    0.04188    0.04251 =
         0.05533   -0.01170   -0.00413    0.00268
AFIX  43
H5    2    0.857393   -0.122673    0.702185    11.00000   -1.20000
AFIX   0
C6    1    0.584006    0.060254    0.686276    11.00000    0.03357    0.03639 =
         0.03904   -0.00930   -0.00236   -0.00798
C7    1    0.713350    0.136440    0.573290    11.00000    0.03808    0.05368 =
         0.05430   -0.00840    0.01000   -0.01249
AFIX  23
H7A   2    0.878832    0.135458    0.595531    11.00000   -1.20000
H7B   2    0.727285    0.079665    0.495444    11.00000   -1.20000
AFIX   0
C8    1    0.584952    0.294873    0.540631    11.00000    0.06263    0.05279 =
         0.04547   -0.00131    0.01404   -0.01998
AFIX  23
H8A   2    0.637814    0.324413    0.451247    11.00000   -1.20000
H8B   2    0.629286    0.360361    0.600083    11.00000   -1.20000
AFIX   0
C9    1    0.309062    0.310062    0.553148    11.00000    0.06057    0.04449 =
         0.03083    0.00029   -0.00489   -0.00673
AFIX  23
H9A   2    0.229638    0.412708    0.531815    11.00000   -1.20000
H9B   2    0.264829    0.248312    0.490291    11.00000   -1.20000
AFIX   0
N1    3    0.218567    0.265470    0.687848    11.00000    0.03496    0.03329 =
         0.03357   -0.00422   -0.00301   -0.00432
C10   1    0.353962    0.449477    0.854257    11.00000    0.04878    0.06744 =
         0.05286   -0.02609   -0.00229   -0.01583
AFIX 137
H10A  2    0.442723    0.497770    0.785628    11.00000   -1.50000
H10B  2    0.461866    0.361932    0.888984    11.00000   -1.50000
H10C  2    0.293137    0.516459    0.923532    11.00000   -1.50000
AFIX   0
O2    4   -0.031174    0.339057    0.897488    11.00000    0.05257    0.05693 =
         0.06453   -0.01789    0.02613   -0.01221
S1    5    0.105560    0.398767    0.789573    11.00000    0.03042    0.03461 =
         0.04179   -0.00688   -0.00305    0.00108
HKLF 4
REM  bspm1_0m in P-1
REM R1 =  0.0376 for    1844 Fo > 4sig(Fo)  and  0.0398 for all    1973 data
REM    128 parameters refined using      0 restraints
END
WGHT      0.0531      0.1607
REM Highest difference peak  0.236,  deepest hole -0.314,  1-sigma level  0.049
Q1    1   0.5828  0.2092  0.5046  11.00000  0.05    0.24
Q2    1   0.2065  0.3238  0.7352  11.00000  0.05    0.20
Q3    1   0.4621  0.0826  0.6976  11.00000  0.05    0.19
Q4    1  -0.0944  0.4221  0.8631  11.00000  0.05    0.18
Q5    1   0.3552 -0.0198  0.8949  11.00000  0.05    0.18
Q6    1   0.2468  0.4196  0.8176  11.00000  0.05    0.17
Q7    1   0.1170  0.5044  0.7426  11.00000  0.05    0.16
Q8    1   0.6609  0.0189  0.7384  11.00000  0.05    0.16
Q9    1   0.1330  0.5400  0.7191  11.00000  0.05    0.15
Q10   1  -0.0371  0.4723  0.6944  11.00000  0.05    0.15
Q11   1   0.2957  0.1965  0.7122  11.00000  0.05    0.15
Q12   1   0.1619 -0.1790  0.8994  11.00000  0.05    0.15
Q13   1   0.4797 -0.0837  0.8805  11.00000  0.05    0.14
Q14   1   0.2468  0.1663  0.5134  11.00000  0.05    0.14
Q15   1   0.1418  0.3793  0.5263  11.00000  0.05    0.14
Q16   1  -0.0285  0.2830  0.8447  11.00000  0.05    0.14
Q17   1   0.1170 -0.1476  0.8939  11.00000  0.05    0.14
Q18   1   0.0927  0.3211  0.9145  11.00000  0.05    0.14
Q19   1   0.7296  0.1733  0.6384  11.00000  0.05    0.13
Q20   1   0.6233 -0.0101  0.6937  11.00000  0.05    0.13
;
_shelx_res_checksum     97361
