# Supplementary material for: Crystal structure of 1-methane­sulfonyl-1,2,3,4-tetra­hydro­quinoline
Source: Acta Crystallogr E Crystallogr Commun. 2015 Jan 1;71(Pt 1):o20. doi: 10.1107/S2056989014025353 (PMC4331909; doi:10.1107/S2056989014025353)
Supplement: Supplementary file 2 [file e-71-00o20-Isup2.hkl]

#
# h,k,l, Fc-squared, Fo-squared, sigma(Fo-squared), status flag
#
data_I
_shelx_title ' bspm1_0m in P-1'
_shelx_refln_list_code          4
_shelx_F_calc_maximum       39.00
_exptl_crystal_F_000       224.00
_reflns_d_resolution_high  0.8109

loop_
 _space_group_symop_operation_xyz
 'x, y, z'
 '-x, -y, -z'

_cell_length_a     5.5865
_cell_length_b     9.2195
_cell_length_c    10.1924
_cell_angle_alpha  85.798
_cell_angle_beta   84.686
_cell_angle_gamma  77.166

_shelx_F_squared_multiplier     1.000

loop_
 _refln_index_h
 _refln_index_k
 _refln_index_l
 _refln_F_squared_calc
 _refln_F_squared_meas
 _refln_F_squared_sigma
 _refln_observed_status
   1   0   0          3.12          1.08         0.07 o
   2   0   0         48.82         50.84         1.14 o
   3   0   0        434.29        461.76        10.99 o
   4   0   0         53.59         59.81         1.50 o
   5   0   0         23.54         26.55         0.96 o
   6   0   0         17.62         19.73         0.83 o
  -6   1   0          0.07          0.50         0.16 o
  -5   1   0          3.70          4.73         0.30 o
  -4   1   0         56.83         54.52         1.38 o
  -3   1   0          0.06          0.13         0.05 o
  -2   1   0        298.77        310.59         6.81 o
  -1   1   0        290.97        327.33         7.03 o
   0   1   0         48.58         46.55         1.00 o
   3   1   0         11.85         18.40         0.64 o
   4   1   0         13.25         11.39         0.40 o
   5   1   0         74.88         74.74         2.42 o
   6   1   0          9.92         12.13         0.55 o
  -6   2   0         27.25         29.19         2.04 o
  -5   2   0          0.24          0.19         0.15 o
  -4   2   0         70.22         66.03         1.83 o
  -3   2   0          7.01          4.78         0.21 o
  -2   2   0         52.20         46.21         1.45 o
  -1   2   0         45.80         41.39         0.94 o
   0   2   0        212.82        216.57         3.97 o
   2   2   0        447.64        403.07        17.89 o
   3   2   0         94.47        106.16         3.35 o
   4   2   0          0.59          0.43         0.09 o
   5   2   0         24.08         25.33         0.92 o
   6   2   0         51.09         50.82         1.73 o
  -6   3   0         49.72         54.54         3.39 o
  -5   3   0         20.97         24.11         1.70 o
  -4   3   0         52.10         47.63         2.86 o
  -3   3   0         49.45         44.76         1.30 o
  -2   3   0        163.73        151.23         3.32 o
  -1   3   0        326.72        314.71         6.68 o
   0   3   0         29.04         27.32         0.53 o
   1   3   0          0.37          0.71         0.04 o
   2   3   0        137.11        138.81         2.82 o
   3   3   0        508.87        477.28        10.05 o
   4   3   0         54.39         53.66         1.83 o
   5   3   0         27.65         27.09         0.98 o
   6   3   0          0.38          0.07         0.14 o
  -5   4   0         98.92        105.08         4.31 o
  -4   4   0        131.70        128.69         9.09 o
  -3   4   0        510.02        466.58        12.64 o
  -2   4   0          4.65          5.81         0.19 o
  -1   4   0         26.41         16.28         0.42 o
   0   4   0        493.43        518.31        10.31 o
   1   4   0          2.21          1.89         0.09 o
   2   4   0         26.24         30.55         0.83 o
   3   4   0        415.85        402.40        11.07 o
   4   4   0        107.06        110.77         2.73 o
   5   4   0        116.27        108.98         3.39 o
   6   4   0          0.55          0.51         0.16 o
  -5   5   0         14.86         12.28         0.70 o
  -4   5   0         20.95         18.94         0.87 o
  -3   5   0        463.42        451.54        12.95 o
  -2   5   0        116.41        108.60         2.17 o
  -1   5   0        552.82        542.12        12.32 o
   0   5   0        225.75        271.99         6.31 o
   1   5   0          7.89          7.86         0.23 o
   2   5   0          4.75          6.54         0.26 o
   3   5   0         42.77         41.33         0.88 o
   4   5   0        145.52        148.38         4.01 o
   5   5   0         81.27         77.08         2.70 o
   6   5   0         41.82         42.04         1.28 o
  -4   6   0         58.70         57.11         2.17 o
  -3   6   0         48.83         45.27         1.46 o
  -2   6   0        253.65        256.79         7.48 o
  -1   6   0          1.15          1.40         0.14 o
   0   6   0         66.87         82.70         2.01 o
   1   6   0         11.30          8.49         0.28 o
   2   6   0          3.47          5.12         0.19 o
   3   6   0         17.37         18.61         0.49 o
   4   6   0         53.28         52.17         2.81 o
   5   6   0          4.76          5.46         0.31 o
   6   6   0         47.43         44.08         1.34 o
  -4   7   0         22.18         21.82         1.01 o
  -3   7   0         85.70         82.67         2.57 o
  -2   7   0        195.29        195.46         5.79 o
  -1   7   0         62.21         64.81         1.77 o
   0   7   0         20.13         18.86         0.86 o
   1   7   0          1.05          0.88         0.12 o
   2   7   0         31.20         33.96         0.92 o
   3   7   0         52.00         50.15         1.54 o
   4   7   0          1.60          1.31         0.18 o
   5   7   0          3.16          2.44         0.25 o
   6   7   0          4.90          4.54         0.53 o
  -3   8   0         17.91         19.33         0.77 o
  -2   8   0         53.86         49.85         2.10 o
  -1   8   0        160.04        154.74         5.40 o
   0   8   0          4.69          3.07         0.23 o
   1   8   0          3.08          2.59         0.19 o
   2   8   0        124.49        117.40         3.91 o
   3   8   0         37.89         37.49         1.21 o
   4   8   0          1.95          1.73         0.39 o
   5   8   0         14.21         16.82         0.99 o
  -2   9   0         23.09         23.57         0.88 o
  -1   9   0         18.18         19.91         0.90 o
   0   9   0         56.47         53.95         4.01 o
   1   9   0          5.36          5.75         0.37 o
   2   9   0          7.73          7.59         0.44 o
   3   9   0         60.72         55.04         1.75 o
   4   9   0         52.46         54.90         1.88 o
   5   9   0          0.02         -0.16         0.16 o
  -1  10   0         10.26          8.69         0.74 o
   0  10   0         13.06         17.09         1.08 o
   1  10   0         18.73         19.90         1.27 o
   2  10   0         13.10         12.24         0.57 o
   3  10   0          2.73          1.95         0.42 o
   4  10   0         17.89         18.35         0.81 o
   0  11   0         14.96         14.42         1.36 o
   1  11   0         16.12         14.64         1.33 o
   2  11   0         15.45         19.68         1.14 o
   3  11   0          3.39          3.47         0.45 o
  -2 -11   1          1.33          1.25         0.50 o
  -1 -11   1          0.10          0.21         0.32 o
  -4 -10   1          9.50          9.33         0.54 o
  -3 -10   1         74.19         70.54         3.82 o
  -2 -10   1         14.26         14.39         0.99 o
  -1 -10   1          4.55          3.55         0.58 o
   0 -10   1         12.38         12.61         1.52 o
   1 -10   1         19.80         20.29         0.93 o
  -5  -9   1          7.61          7.04         0.46 o
  -4  -9   1         11.49         10.80         0.52 o
  -3  -9   1          8.41          9.53         0.49 o
  -2  -9   1        399.74        398.80        11.31 o
  -1  -9   1          7.00          7.98         0.43 o
   0  -9   1          3.58          3.50         0.32 o
   1  -9   1         10.87          9.16         0.53 o
   2  -9   1         30.01         28.73         1.03 o
  -5  -8   1          8.13          8.03         0.46 o
  -4  -8   1          0.07          0.01         0.13 o
  -3  -8   1         20.97         20.58         0.75 o
  -2  -8   1         28.42         29.32         0.99 o
  -1  -8   1        349.27        333.74        14.35 o
   0  -8   1        132.42        130.81         4.09 o
   1  -8   1          1.11          1.96         0.28 o
   2  -8   1          2.41          2.81         0.25 o
   3  -8   1         43.87         48.84         1.61 o
  -6  -7   1         17.16         18.64         0.69 o
  -5  -7   1         13.71         12.59         0.58 o
  -4  -7   1         29.21         30.65         1.21 o
  -3  -7   1         51.11         53.59         1.64 o
  -2  -7   1         83.69         85.64         2.44 o
  -1  -7   1          1.56          1.54         0.14 o
   0  -7   1         31.21         33.93         0.97 o
   1  -7   1        258.25        249.58         7.39 o
   2  -7   1          9.98          9.86         0.45 o
   3  -7   1         10.23          9.52         0.47 o
   4  -7   1         36.40         40.40         1.88 o
  -6  -6   1         10.17         11.55         0.51 o
  -5  -6   1         29.44         32.19         1.36 o
  -4  -6   1         59.84         57.76         1.65 o
  -3  -6   1        171.12        168.36         4.31 o
  -2  -6   1          5.88          6.86         0.26 o
  -1  -6   1          4.47          4.30         0.16 o
   0  -6   1         90.14         91.51         2.42 o
   1  -6   1        227.24        235.40         6.05 o
   2  -6   1        148.31        145.69         5.03 o
   3  -6   1         36.42         35.36         1.23 o
   4  -6   1          7.05          5.94         0.45 o
  -6  -5   1         12.68         10.63         0.47 o
  -5  -5   1         66.67         65.84         1.88 o
  -4  -5   1         24.58         26.34         0.92 o
  -3  -5   1         43.34         38.93         0.86 o
  -2  -5   1        149.83        157.48         3.68 o
  -1  -5   1          2.96          3.69         0.14 o
   0  -5   1         87.92         83.20         1.98 o
   1  -5   1        217.31        219.15         6.22 o
   2  -5   1        328.29        304.59         7.32 o
   3  -5   1        322.72        307.39         8.95 o
   4  -5   1         24.51         25.92         1.10 o
   5  -5   1         18.71         18.91         0.91 o
  -6  -4   1          5.48          5.29         0.32 o
  -5  -4   1        322.24        306.77         8.17 o
  -4  -4   1         71.16         71.92         1.82 o
  -3  -4   1        214.58        224.71         4.79 o
  -2  -4   1         70.68         91.94         2.08 o
  -1  -4   1         21.65         19.81         0.54 o
   0  -4   1        273.27        315.16         6.06 o
   1  -4   1         79.61         80.60         1.92 o
   2  -4   1        394.46        385.99         7.51 o
   3  -4   1        218.47        211.38         5.42 o
   4  -4   1        271.94        241.50        12.80 o
   5  -4   1         18.09         18.12         0.86 o
  -6  -3   1         58.36         54.11         1.84 o
  -5  -3   1          3.63          2.33         0.32 o
  -4  -3   1        353.18        336.68         9.10 o
  -3  -3   1         73.26         85.47         2.38 o
  -2  -3   1        439.27        442.20         9.62 o
  -1  -3   1          2.22          1.15         0.06 o
   0  -3   1        372.81        355.12         6.59 o
   1  -3   1       1033.30        772.09        42.90 o
   2  -3   1        138.02        139.29         2.73 o
   3  -3   1         21.99         21.53         1.06 o
   4  -3   1        282.27        285.61        11.13 o
   5  -3   1         63.96         62.16         3.66 o
   6  -3   1          2.19          2.46         0.37 o
  -6  -2   1          9.24          9.03         0.47 o
  -5  -2   1        124.10        123.72         3.93 o
  -4  -2   1        226.16        217.18         5.93 o
  -3  -2   1          4.43          3.89         0.17 o
  -2  -2   1        107.21        124.48         3.18 o
  -1  -2   1         36.54         44.01         0.80 o
   1  -2   1        102.62         94.75         1.66 o
   2  -2   1         30.93         38.42         0.97 o
   3  -2   1         10.81         12.43         0.40 o
   4  -2   1         55.64         52.28         1.47 o
   5  -2   1         72.44         72.52         2.83 o
   6  -2   1         21.26         23.36         1.72 o
  -6  -1   1          1.12          1.04         0.19 o
  -5  -1   1         13.70         14.85         0.76 o
  -4  -1   1        121.54        107.10         6.72 o
  -3  -1   1         34.46         30.83         0.90 o
  -2  -1   1         69.38         87.56         1.79 o
  -1  -1   1         33.66         37.09         0.71 o
   2  -1   1         66.13         63.93         1.54 o
   3  -1   1         12.11         13.80         0.38 o
   4  -1   1          0.90          1.09         0.09 o
   5  -1   1         44.48         50.18         1.68 o
   6  -1   1         61.69         63.85         2.13 o
  -6   0   1          2.39          3.45         0.29 o
  -5   0   1         39.09         36.17         1.82 o
  -4   0   1         48.11         45.79         1.34 o
  -3   0   1          0.12          0.74         0.08 o
  -2   0   1         23.85         25.99         0.56 o
  -1   0   1        166.49        158.09         3.22 o
   0   0   1         18.35         21.19         0.46 o
   3   0   1          0.24          0.25         0.08 o
   4   0   1          0.28          0.61         0.09 o
   5   0   1         46.52         45.78         1.30 o
   6   0   1          0.31          0.88         0.16 o
  -6   1   1        104.04        100.88         3.29 o
  -5   1   1          2.00          4.46         0.41 o
  -4   1   1          7.31          6.74         0.33 o
  -3   1   1        226.84        247.92         6.03 o
  -2   1   1         89.33        121.08         2.89 o
  -1   1   1        892.49        713.11        40.10 o
   1   1   1         63.34         64.69         1.45 o
   2   1   1          3.20          1.41         0.08 o
   3   1   1        644.09        560.61        32.00 o
   4   1   1          0.10          0.68         0.10 o
   5   1   1          3.61          3.11         0.25 o
   6   1   1         44.80         42.35         1.46 o
  -6   2   1         17.72         20.10         1.59 o
  -5   2   1        173.65        172.75         6.49 o
  -4   2   1         35.65         42.06         1.23 o
  -3   2   1         76.11         66.02         1.50 o
  -2   2   1        278.35        295.32         7.77 o
  -1   2   1        474.95        471.46         9.63 o
   0   2   1        287.90        261.31         6.15 o
   2   2   1        435.26        430.39        11.61 o
   3   2   1        278.77        274.02         7.41 o
   4   2   1         64.62         68.04         2.93 o
   5   2   1          1.56          1.28         0.24 o
   6   2   1          2.76          2.83         0.24 o
  -6   3   1          9.00          8.79         1.01 o
  -5   3   1         68.05         73.66         4.29 o
  -4   3   1         46.42         47.29         2.85 o
  -3   3   1         26.18         26.68         0.85 o
  -2   3   1         34.56         35.43         0.85 o
  -1   3   1        936.04        861.71        20.42 o
   0   3   1        245.21        244.70         4.83 o
   1   3   1        725.22        652.44        24.59 o
   2   3   1        534.93        513.16        15.32 o
   3   3   1         15.13         14.09         0.35 o
   4   3   1        129.45        129.57         3.15 o
   5   3   1         33.71         31.78         0.95 o
   6   3   1         28.69         28.42         0.89 o
  -5   4   1         25.48         26.34         1.31 o
  -4   4   1         96.15         96.52         3.94 o
  -3   4   1        190.78        192.05         4.75 o
  -2   4   1         36.75         35.45         0.94 o
  -1   4   1        155.21        163.65         3.64 o
   0   4   1         18.11         17.56         0.42 o
   1   4   1          4.81          2.68         0.10 o
   2   4   1         75.89         83.43         1.86 o
   3   4   1        232.43        254.20         5.42 o
   4   4   1         99.23         98.19         2.42 o
   5   4   1        134.95        139.60         4.80 o
   6   4   1          8.74          8.11         0.39 o
  -5   5   1          0.87          1.03         0.29 o
  -4   5   1         42.93         39.21         3.32 o
  -3   5   1        214.22        204.21        12.72 o
  -2   5   1        440.34        414.38        11.37 o
  -1   5   1        314.45        295.75         7.47 o
   0   5   1        225.98        250.24         6.41 o
   1   5   1         42.45         51.10         1.17 o
   2   5   1         93.90        104.36         2.47 o
   3   5   1          6.49          8.00         0.26 o
   4   5   1          0.02          0.10         0.08 o
   5   5   1         29.52         31.95         0.97 o
   6   5   1        143.88        138.06         3.79 o
  -4   6   1          5.48          5.64         0.70 o
  -3   6   1         12.87         13.29         0.72 o
  -2   6   1        465.22        437.61        13.35 o
  -1   6   1        478.16        472.66        11.95 o
   0   6   1         77.97         81.00         1.96 o
   1   6   1          0.52          0.33         0.07 o
   2   6   1         11.82          9.08         0.30 o
   3   6   1        178.98        184.94         6.32 o
   4   6   1          1.28          1.86         0.17 o
   5   6   1          7.46          5.63         0.33 o
   6   6   1         19.98         18.29         0.67 o
  -4   7   1          3.28          3.45         0.37 o
  -3   7   1          2.21          2.07         0.36 o
  -2   7   1         56.71         55.76         1.76 o
  -1   7   1        241.91        249.09         6.43 o
   0   7   1        214.66        209.57         5.44 o
   1   7   1         24.29         22.93         1.26 o
   2   7   1         10.72          9.82         0.33 o
   3   7   1         32.55         32.13         1.06 o
   4   7   1         81.94         83.50         2.69 o
   5   7   1         22.41         23.28         0.88 o
   6   7   1          0.51          0.72         0.20 o
  -3   8   1          2.46          3.18         0.30 o
  -2   8   1          0.00          0.18         0.17 o
  -1   8   1         25.48         25.06         1.18 o
   0   8   1        194.11        187.45         5.16 o
   1   8   1         50.78         53.36         1.49 o
   2   8   1          4.74          5.57         0.32 o
   3   8   1          5.93          3.89         0.27 o
   4   8   1         34.26         34.07         1.21 o
   5   8   1         28.88         31.44         1.15 o
  -2   9   1          7.59          9.18         0.48 o
  -1   9   1          3.76          3.14         0.33 o
   0   9   1          0.17         -0.17         0.17 o
   1   9   1         75.89         75.16         2.74 o
   2   9   1        218.40        221.58         6.39 o
   3   9   1         51.85         50.90         3.10 o
   4   9   1          0.09          0.20         0.17 o
   5   9   1          5.58          4.88         0.60 o
  -1  10   1          3.53          1.98         0.39 o
   0  10   1         11.11         10.62         1.18 o
   1  10   1         18.26         16.43         0.68 o
   2  10   1          0.62          0.57         0.21 o
   3  10   1        132.19        133.08         4.36 o
   4  10   1          3.08          3.71         0.35 o
   0  11   1         10.51          9.92         1.15 o
   1  11   1         13.35         14.59         1.32 o
   2  11   1         40.29         32.25         3.29 o
   3  11   1          0.75          1.48         0.28 o
  -2 -11   2         26.11         23.89         2.67 o
  -1 -11   2         20.15         23.36         1.39 o
  -4 -10   2          1.61          0.78         0.21 o
  -3 -10   2          0.40          0.56         0.21 o
  -2 -10   2         20.98         21.77         1.69 o
  -1 -10   2         47.66         48.46         4.49 o
   0 -10   2         11.64         11.64         0.86 o
   1 -10   2          3.57          3.57         0.35 o
  -4  -9   2          1.16          0.95         0.25 o
  -3  -9   2         25.68         23.11         0.86 o
  -2  -9   2          2.29          3.63         0.30 o
  -1  -9   2         46.64         50.58         1.66 o
   0  -9   2         48.02         52.87         2.17 o
   1  -9   2         15.73         18.88         0.87 o
   2  -9   2          0.01          0.44         0.17 o
  -5  -8   2         19.73         20.18         0.84 o
  -4  -8   2          0.42          0.27         0.31 o
  -3  -8   2         41.67         36.24         1.28 o
  -2  -8   2         38.94         37.08         1.21 o
  -1  -8   2          1.07          1.02         0.16 o
   0  -8   2         18.22         19.11         0.74 o
   1  -8   2         83.49         84.68         3.45 o
   2  -8   2          7.04          8.06         0.47 o
   3  -8   2          3.56          3.37         0.44 o
  -5  -7   2          0.72          0.84         0.17 o
  -4  -7   2        100.59         94.24         2.83 o
  -3  -7   2         42.31         42.05         1.33 o
  -2  -7   2         14.11         12.52         0.39 o
  -1  -7   2        119.25        114.27         2.75 o
   0  -7   2          0.17          0.12         0.10 o
   1  -7   2         18.07         18.31         0.79 o
   2  -7   2         97.25         94.36         2.87 o
   3  -7   2         15.30         13.60         0.57 o
   4  -7   2         10.24         12.33         0.77 o
  -6  -6   2         10.45         12.45         0.54 o
  -5  -6   2          7.07          7.01         0.37 o
  -4  -6   2          1.95          2.23         0.21 o
  -3  -6   2         93.75         94.22         2.27 o
  -2  -6   2        140.73        134.22         3.19 o
  -1  -6   2         28.48         28.78         0.69 o
   0  -6   2          6.82          6.35         0.26 o
   1  -6   2          3.71          3.22         0.22 o
   2  -6   2         55.07         56.08         1.74 o
   3  -6   2         70.52         71.95         2.22 o
   4  -6   2         55.89         51.05         2.39 o
  -6  -5   2         24.49         23.46         0.81 o
  -5  -5   2         68.20         67.09         1.92 o
  -4  -5   2         23.95         25.17         0.80 o
  -3  -5   2          8.87          7.63         0.32 o
  -2  -5   2          6.76          4.85         0.18 o
  -1  -5   2          0.12          0.21         0.09 o
   0  -5   2        141.47        124.31         2.61 o
   1  -5   2          0.88          1.20         0.09 o
   2  -5   2         45.68         45.07         1.03 o
   3  -5   2         95.82         92.37         2.78 o
   4  -5   2         75.04         74.07         2.76 o
   5  -5   2         30.86         27.39         1.32 o
  -6  -4   2          5.79          5.39         0.72 o
  -5  -4   2         63.08         67.74         2.25 o
  -4  -4   2        389.68        369.61        11.41 o
  -3  -4   2        100.18        106.16         2.48 o
  -2  -4   2          0.31          0.91         0.09 o
  -1  -4   2          3.15          5.16         0.18 o
   0  -4   2        197.04        218.52         4.05 o
   1  -4   2        183.40        263.65         6.01 o
   2  -4   2          0.14          0.57         0.17 o
   3  -4   2         64.91         62.12         1.67 o
   4  -4   2        254.57        255.66         8.83 o
   5  -4   2         62.50         61.26         2.33 o
  -6  -3   2          0.00         -0.14         0.14 o
  -5  -3   2          0.92          0.94         0.19 o
  -4  -3   2        479.53        469.58        12.72 o
  -3  -3   2        238.79        237.72         6.45 o
  -2  -3   2        428.71        463.61        11.26 o
  -1  -3   2         30.89         35.44         0.90 o
   0  -3   2         13.06         14.60         0.31 o
   1  -3   2       1520.79       1009.33        78.65 o
   2  -3   2          3.19          8.75         0.24 o
   3  -3   2         99.16        102.31         2.83 o
   4  -3   2        200.87        199.87        11.21 o
   5  -3   2         72.82         63.33         2.37 o
   6  -3   2         65.06         69.89         3.03 o
  -6  -2   2          0.04         -0.13         0.13 o
  -5  -2   2         11.79         12.82         0.57 o
  -4  -2   2          2.04          1.88         0.24 o
  -3  -2   2        341.20        322.10         7.67 o
  -2  -2   2        295.24        303.24         7.82 o
  -1  -2   2        298.14        310.68         5.82 o
   0  -2   2         27.73         28.97         0.47 o
   1  -2   2        313.65        328.08         6.21 o
   2  -2   2        433.59        435.15         9.82 o
   3  -2   2        240.41        207.81         5.13 o
   4  -2   2         19.13         19.94         0.83 o
   5  -2   2          2.02          2.49         0.25 o
   6  -2   2          3.46          2.64         0.54 o
  -6  -1   2         29.91         28.10         1.07 o
  -5  -1   2         60.90         59.39         1.98 o
  -4  -1   2          0.03          0.08         0.14 o
  -3  -1   2        150.91        141.47         3.16 o
  -2  -1   2          5.65          2.91         0.14 o
  -1  -1   2        517.16        475.65        12.53 o
   0  -1   2        316.31        284.33         9.31 o
   1  -1   2        213.25        209.43         3.93 o
   2  -1   2         94.97         92.76         4.30 o
   3  -1   2        411.36        407.60        10.95 o
   4  -1   2         35.41         34.95         0.89 o
   5  -1   2          0.13          0.29         0.12 o
   6  -1   2          0.00          0.09         0.23 o
  -6   0   2         41.90         42.93         1.52 o
  -5   0   2         47.57         50.91         1.73 o
  -4   0   2         41.96         33.89         1.99 o
  -3   0   2         10.93         13.36         0.36 o
  -2   0   2          0.46          2.58         0.16 o
   1   0   2         31.60         33.49         1.01 o
   2   0   2        123.86        131.36         6.99 o
   3   0   2        108.11         94.21         3.03 o
   4   0   2        147.17        136.10         4.39 o
   5   0   2          2.81          2.70         0.19 o
   6   0   2          0.04         -0.10         0.11 o
  -6   1   2          6.39          5.87         0.46 o
  -5   1   2        129.27        137.19         4.36 o
  -4   1   2         30.91         33.83         1.17 o
  -3   1   2         14.14         19.84         0.55 o
  -2   1   2        756.17        758.06        18.43 o
  -1   1   2        528.82        492.72        10.77 o
   0   1   2        192.14        191.86         5.54 o
   3   1   2         54.45         54.81         3.06 o
   4   1   2         18.91         17.57         0.76 o
   5   1   2         25.34         26.91         0.72 o
   6   1   2          4.56          4.15         0.28 o
  -5   2   2         19.32         18.01         0.98 o
  -4   2   2         26.25         26.62         0.96 o
  -3   2   2          2.42          1.48         0.12 o
  -2   2   2         18.36         21.39         0.64 o
   3   2   2       1222.01       1008.40        52.97 o
   4   2   2        140.33        147.22         4.73 o
   5   2   2         24.84         24.51         1.42 o
   6   2   2         43.71         44.50         1.50 o
  -5   3   2         19.39         18.92         1.46 o
  -4   3   2         23.06         20.04         1.43 o
  -3   3   2         17.35         18.00         0.67 o
  -2   3   2          0.80          0.42         0.16 o
  -1   3   2         12.25          8.31         0.25 o
   0   3   2       1059.72        961.40        54.09 o
   1   3   2        573.66        573.82        17.43 o
   2   3   2        294.46        278.71         6.25 o
   3   3   2        321.15        315.43         7.99 o
   4   3   2         23.71         28.88         0.75 o
   5   3   2          8.75          9.61         0.32 o
   6   3   2         17.32         19.14         0.64 o
  -5   4   2         51.23         45.28         4.05 o
  -4   4   2          0.94          0.85         0.24 o
  -3   4   2         19.96         18.17         1.39 o
  -2   4   2        125.89        128.06         2.85 o
  -1   4   2        228.18        222.66         6.02 o
   0   4   2          2.86          5.06         0.20 o
   1   4   2         41.56         48.12         1.30 o
   2   4   2         30.40         29.71         0.68 o
   3   4   2        127.19        133.86         3.14 o
   4   4   2        103.94         98.55         2.28 o
   5   4   2         11.45         12.02         0.43 o
   6   4   2         25.89         28.04         0.88 o
  -5   5   2         12.03         10.56         0.77 o
  -4   5   2         20.52         19.27         1.02 o
  -3   5   2        128.31        123.94         6.19 o
  -2   5   2        416.09        402.69         9.68 o
  -1   5   2        227.83        233.03         6.94 o
   0   5   2         21.54         16.06         0.49 o
   1   5   2         72.60         73.83         1.64 o
   2   5   2         38.29         36.10         0.91 o
   3   5   2         17.46         16.29         0.49 o
   4   5   2         57.94         55.04         1.46 o
   5   5   2         15.78         17.62         0.69 o
   6   5   2         32.73         34.01         1.05 o
  -4   6   2         14.18         13.04         0.80 o
  -3   6   2         11.61         11.45         0.69 o
  -2   6   2        346.39        336.96         8.16 o
  -1   6   2        136.09        134.85         3.59 o
   0   6   2        673.12        668.40        26.42 o
   1   6   2          1.16          2.51         0.14 o
   2   6   2         11.32          9.77         0.33 o
   3   6   2        129.28        125.62         3.28 o
   4   6   2         13.62         12.35         0.55 o
   5   6   2         46.54         46.99         1.57 o
   6   6   2         28.09         30.16         0.96 o
  -4   7   2         58.32         60.65         2.33 o
  -3   7   2         97.61         94.27         3.13 o
  -2   7   2          0.04          0.08         0.14 o
  -1   7   2         51.64         53.66         1.48 o
   0   7   2         21.97         22.89         0.70 o
   1   7   2        180.47        192.10         4.91 o
   2   7   2         36.87         32.62         1.19 o
   3   7   2          9.18          8.33         0.36 o
   4   7   2         31.02         27.59         0.99 o
   5   7   2         36.29         34.08         1.93 o
   6   7   2         12.25         14.46         0.64 o
  -3   8   2         61.32         64.12         2.05 o
  -2   8   2        109.74        105.44         3.21 o
  -1   8   2         39.31         36.11         1.23 o
   0   8   2         54.79         50.59         1.40 o
   1   8   2         14.47         14.54         0.58 o
   2   8   2         44.17         41.72         1.32 o
   3   8   2          0.69          0.60         0.15 o
   4   8   2          2.68          2.78         0.25 o
   5   8   2          1.95          2.29         0.27 o
  -2   9   2         74.44         79.01         2.48 o
  -1   9   2         17.75         17.63         1.96 o
   0   9   2         66.78         66.12         2.11 o
   1   9   2         17.10         15.39         0.63 o
   2   9   2         23.42         22.03         0.89 o
   3   9   2         74.21         73.71         2.43 o
   4   9   2          3.83          3.71         0.31 o
   5   9   2          0.73          0.91         0.21 o
  -1  10   2         45.24         49.65         2.54 o
   0  10   2          1.94          1.44         0.50 o
   1  10   2         35.14         32.21         2.74 o
   2  10   2          0.59          0.68         0.38 o
   3  10   2         12.98         11.04         0.67 o
   4  10   2         16.28         16.95         0.76 o
   0  11   2         15.05         12.02         1.24 o
   1  11   2          7.76         10.02         1.13 o
   2  11   2          0.53          0.52         0.23 o
   3  11   2          0.02         -0.07         0.20 o
  -3 -10   3         11.44         10.90         0.83 o
  -2 -10   3         14.00         11.29         1.01 o
  -1 -10   3          0.57          1.46         0.50 o
   0 -10   3          9.70         13.42         0.95 o
   1 -10   3         14.04         14.75         0.76 o
  -4  -9   3          7.04          7.79         0.77 o
  -3  -9   3         15.80         14.87         0.73 o
  -2  -9   3         50.09         47.20         1.83 o
  -1  -9   3         24.05         20.83         0.93 o
   0  -9   3          0.11          0.88         0.21 o
   1  -9   3          1.74          2.41         0.28 o
   2  -9   3         20.77         20.93         0.96 o
  -5  -8   3          2.65          1.30         0.22 o
  -4  -8   3         36.82         34.44         1.17 o
  -3  -8   3          7.68          7.51         0.41 o
  -2  -8   3          3.42          2.47         0.25 o
  -1  -8   3        343.56        320.72        16.42 o
   0  -8   3         63.16         66.99         2.49 o
   1  -8   3          9.40          8.43         0.64 o
   2  -8   3          0.44          0.79         0.17 o
   3  -8   3         17.39         16.10         0.79 o
  -5  -7   3          5.89          7.30         0.38 o
  -4  -7   3         25.88         25.67         0.91 o
  -3  -7   3         85.15         82.51         2.36 o
  -2  -7   3        257.97        272.11         7.05 o
  -1  -7   3         71.65         68.91         2.31 o
   0  -7   3        396.11        401.58        10.31 o
   1  -7   3        144.53        133.49         4.71 o
   2  -7   3         14.92         11.70         0.48 o
   3  -7   3          2.10          2.04         0.24 o
   4  -7   3         45.56         51.30         3.00 o
  -6  -6   3          2.00          2.11         0.24 o
  -5  -6   3         16.01         16.53         0.61 o
  -4  -6   3         55.32         55.39         1.45 o
  -3  -6   3          1.78          1.94         0.16 o
  -2  -6   3          0.07          0.17         0.09 o
  -1  -6   3        342.20        356.58         8.32 o
   0  -6   3         59.29         64.64         2.26 o
   1  -6   3         47.14         49.33         1.49 o
   2  -6   3         71.20         63.86         1.96 o
   3  -6   3          0.02         -0.06         0.13 o
   4  -6   3          8.38          7.78         0.49 o
  -6  -5   3          2.00          1.97         0.22 o
  -5  -5   3          2.81          3.01         0.24 o
  -4  -5   3        149.36        155.30         4.22 o
  -3  -5   3        112.60        116.66         2.55 o
  -2  -5   3         16.93         19.57         0.54 o
  -1  -5   3          0.47          0.14         0.06 o
   0  -5   3         51.40         59.07         1.32 o
   1  -5   3        309.10        303.59         6.72 o
   2  -5   3         73.92         72.19         1.73 o
   3  -5   3         19.14         17.93         0.65 o
   4  -5   3          1.49          1.15         0.22 o
   5  -5   3         15.21         13.78         0.79 o
  -6  -4   3          3.32          3.30         0.34 o
  -5  -4   3         11.84         10.60         0.74 o
  -4  -4   3        122.65        120.92         3.83 o
  -3  -4   3        263.67        265.46         6.74 o
  -2  -4   3         41.18         40.44         0.92 o
  -1  -4   3         96.27        106.25         2.44 o
   0  -4   3         41.08         54.50         1.10 o
   1  -4   3        322.69        341.82         6.37 o
   2  -4   3        161.19        165.96         3.86 o
   3  -4   3        130.34        118.49         3.07 o
   4  -4   3         62.10         61.96         2.32 o
   5  -4   3          0.19          0.26         0.19 o
  -6  -3   3          0.07          0.31         0.18 o
  -5  -3   3          5.02          4.71         0.35 o
  -4  -3   3        296.52        289.60         8.98 o
  -3  -3   3        185.48        168.74         4.61 o
  -2  -3   3        479.53        533.16        11.70 o
  -1  -3   3          2.50          7.72         0.19 o
   0  -3   3          0.05          0.25         0.04 o
   1  -3   3        679.16        707.48        40.01 o
   2  -3   3        231.08        240.33         5.17 o
   3  -3   3        373.11        354.47         9.12 o
   4  -3   3         69.26         68.12         2.52 o
   5  -3   3         24.02         21.63         0.94 o
  -6  -2   3         36.94         35.00         1.60 o
  -5  -2   3        166.95        167.78         5.30 o
  -4  -2   3         34.72         36.04         1.26 o
  -3  -2   3        246.86        240.79         6.47 o
  -2  -2   3        441.76        510.43        11.23 o
  -1  -2   3       1215.51        862.56        67.22 o
   0  -2   3         12.85         21.03         0.52 o
   1  -2   3          0.63          1.16         0.05 o
   2  -2   3        552.54        586.56        13.46 o
   3  -2   3        390.99        383.01         9.75 o
   4  -2   3        146.60        132.45         3.54 o
   5  -2   3         49.19         45.30         5.28 o
   6  -2   3          8.20          8.79         0.75 o
  -6  -1   3         16.21         15.24         0.70 o
  -5  -1   3         78.30         78.07         2.56 o
  -4  -1   3        273.10        264.71         8.23 o
  -3  -1   3        152.66        166.40         4.88 o
  -2  -1   3         49.71         54.12         1.65 o
  -1  -1   3         39.26         53.52         1.17 o
   0  -1   3          1.79          0.98         0.06 o
   1  -1   3          5.10          2.76         0.11 o
   2  -1   3         83.41         89.24         2.11 o
   3  -1   3         85.27         82.49         2.89 o
   4  -1   3        363.58        349.52         8.94 o
   5  -1   3         26.18         25.90         1.13 o
   6  -1   3         16.55         14.26         0.65 o
  -6   0   3          0.31          0.13         0.17 o
  -5   0   3         55.24         52.09         1.78 o
  -4   0   3        121.74        118.83         3.78 o
  -3   0   3         80.22         76.15         1.74 o
  -2   0   3        319.15        336.37         7.75 o
  -1   0   3        148.86        158.83         3.23 o
   1   0   3          5.73          3.57         0.13 o
   2   0   3        271.23        283.71         8.62 o
   3   0   3        139.38        134.46         5.59 o
   4   0   3         64.30         61.47         2.41 o
   5   0   3         60.40         58.82         1.46 o
   6   0   3         14.99         14.80         0.60 o
  -6   1   3         22.63         20.88         0.97 o
  -5   1   3          4.26          2.76         0.29 o
  -4   1   3         30.67         31.39         1.25 o
  -3   1   3         87.54         85.73         3.10 o
  -2   1   3         14.35         10.45         0.30 o
  -1   1   3        144.43        141.32         3.04 o
   0   1   3        434.86        423.03         9.56 o
   1   1   3          0.71          0.29         0.03 o
   2   1   3        353.34        318.81        12.86 o
   3   1   3        680.92        617.36        32.49 o
   4   1   3          0.03          0.06         0.22 o
   5   1   3         19.16         20.32         0.77 o
   6   1   3         51.57         53.15         1.98 o
  -6   2   3         82.84         96.78         5.63 o
  -5   2   3        197.60        187.99         7.49 o
  -4   2   3         26.68         21.23         1.05 o
  -3   2   3          3.80          4.32         0.25 o
  -2   2   3        364.26        404.65        10.95 o
  -1   2   3         49.34         42.11         0.98 o
   0   2   3         28.64         38.14         1.17 o
   1   2   3         24.50         29.32         0.76 o
   2   2   3         18.93         17.17         0.51 o
   3   2   3         45.86         54.18         2.08 o
   4   2   3        211.23        212.85         7.08 o
   5   2   3          0.85          0.56         0.10 o
   6   2   3          3.07          3.93         0.23 o
  -5   3   3         31.43         38.68         2.51 o
  -4   3   3        131.56        125.67         6.97 o
  -3   3   3          6.87          7.23         0.47 o
  -2   3   3         45.68         39.85         1.34 o
  -1   3   3       1048.56       1014.82        27.20 o
   0   3   3        336.53        332.15         8.05 o
   1   3   3          1.76          5.57         0.19 o
   2   3   3        134.96        161.90         3.86 o
   3   3   3          7.44          7.28         0.25 o
   4   3   3         34.86         33.20         0.97 o
   5   3   3         29.83         31.56         0.95 o
   6   3   3          1.57          0.95         0.14 o
  -5   4   3         52.15         55.40         2.62 o
  -4   4   3         59.01         66.26         2.80 o
  -3   4   3          6.15          4.04         0.60 o
  -1   4   3        255.74        274.21         7.43 o
   0   4   3        918.82        890.65        21.55 o
   1   4   3        405.82        431.55        10.45 o
   2   4   3        184.71        175.28         3.99 o
   3   4   3          0.88          0.93         0.08 o
   4   4   3          1.83          2.52         0.13 o
   5   4   3         40.48         43.78         1.12 o
   6   4   3         28.62         30.82         0.94 o
  -5   5   3          1.71          1.40         0.43 o
  -4   5   3         22.28         22.90         1.16 o
  -3   5   3         82.25         81.05         3.32 o
  -2   5   3         57.03         54.42         1.42 o
  -1   5   3         50.07         49.08         1.43 o
   0   5   3        248.05        256.22         8.51 o
   1   5   3        420.67        410.78        10.05 o
   2   5   3        212.31        206.61         5.32 o
   3   5   3         13.67         14.03         0.38 o
   4   5   3         23.14         26.60         0.88 o
   5   5   3          4.88          3.78         0.22 o
   6   5   3         84.04         90.61         2.52 o
  -4   6   3          1.21          1.42         0.31 o
  -3   6   3         36.99         39.34         1.75 o
  -2   6   3        138.82        142.84         3.53 o
  -1   6   3         35.13         31.79         0.92 o
   0   6   3         87.27         82.17         2.17 o
   1   6   3        199.97        210.06         4.61 o
   2   6   3        166.89        176.94         4.36 o
   3   6   3         64.73         64.19         1.72 o
   4   6   3         32.63         29.19         1.01 o
   5   6   3          0.91          0.72         0.18 o
   6   6   3          1.17          0.99         0.19 o
  -4   7   3          9.49          9.79         0.63 o
  -3   7   3         44.06         43.81         2.37 o
  -2   7   3         50.73         51.77         1.79 o
  -1   7   3        157.44        156.81         4.08 o
   0   7   3         95.55         91.70         2.46 o
   1   7   3         77.32         75.01         1.85 o
   2   7   3         69.25         67.57         2.02 o
   3   7   3         41.56         39.90         1.36 o
   4   7   3         32.79         31.34         1.09 o
   5   7   3          4.32          4.27         0.43 o
   6   7   3         35.79         34.77         1.24 o
  -3   8   3          9.45         10.71         0.83 o
  -2   8   3        106.97        108.21         3.30 o
  -1   8   3         52.04         57.01         1.84 o
   0   8   3         50.49         50.14         1.59 o
   1   8   3        159.01        150.66         6.19 o
   2   8   3          0.04          0.03         0.14 o
   3   8   3         51.45         47.75         1.94 o
   4   8   3          5.68          5.96         0.37 o
   5   8   3         31.25         32.96         2.36 o
  -2   9   3         11.75         11.49         0.68 o
  -1   9   3         39.51         45.79         2.48 o
   0   9   3         10.77         10.49         0.50 o
   1   9   3         80.97         77.31         6.19 o
   2   9   3         25.44         24.56         1.35 o
   3   9   3         11.41         11.67         0.57 o
   4   9   3         15.88         15.37         0.67 o
   5   9   3         23.17         24.07         0.94 o
  -1  10   3          2.82          1.79         0.60 o
   0  10   3         23.85         25.77         1.87 o
   1  10   3          0.30          0.33         0.20 o
   2  10   3          8.06          7.83         0.85 o
   3  10   3         58.88         62.46         2.14 o
   4  10   3         18.44         20.65         0.88 o
   1  11   3         25.86         28.28         1.49 o
   2  11   3         15.31         15.14         1.06 o
  -3 -10   4          2.48          2.19         0.43 o
  -2 -10   4         11.30         11.06         0.81 o
  -1 -10   4          6.14          4.96         0.56 o
   0 -10   4         32.14         30.90         4.52 o
  -4  -9   4          8.35          9.21         0.66 o
  -3  -9   4          7.56          9.12         0.59 o
  -2  -9   4         15.36         14.01         0.90 o
  -1  -9   4          5.20          6.07         0.44 o
   0  -9   4         43.47         43.85         1.71 o
   1  -9   4          9.84          9.41         0.55 o
   2  -9   4          5.39          5.60         0.52 o
  -4  -8   4         16.56         18.32         0.73 o
  -3  -8   4          2.06          1.96         0.24 o
  -2  -8   4          0.10          0.16         0.16 o
  -1  -8   4          8.04         10.29         0.47 o
   0  -8   4         37.07         42.06         1.63 o
   1  -8   4         62.11         66.72         2.05 o
   2  -8   4          2.50          2.91         0.32 o
   3  -8   4          9.46         11.78         0.99 o
  -5  -7   4          0.17         -0.10         0.14 o
  -4  -7   4         61.07         55.18         1.75 o
  -3  -7   4         19.44         20.73         0.66 o
  -2  -7   4          1.01          1.37         0.14 o
  -1  -7   4          0.58         -0.04         0.15 o
   0  -7   4          0.23          0.99         0.18 o
   1  -7   4         29.39         34.53         1.11 o
   2  -7   4         45.92         40.43         1.30 o
   3  -7   4          0.13          0.24         0.16 o
  -5  -6   4          0.28          0.03         0.13 o
  -4  -6   4          0.36          0.37         0.13 o
  -3  -6   4        283.22        262.86         8.13 o
  -2  -6   4         75.98         78.49         1.92 o
  -1  -6   4          0.61          0.81         0.11 o
   0  -6   4         37.33         32.11         0.84 o
   1  -6   4         12.97         16.23         0.84 o
   2  -6   4          8.48          9.39         0.40 o
   3  -6   4         37.10         34.38         2.05 o
   4  -6   4          0.10          0.23         0.25 o
  -6  -5   4          0.08          0.20         0.16 o
  -5  -5   4          3.75          4.28         0.29 o
  -4  -5   4          0.33          0.50         0.14 o
  -3  -5   4         36.29         36.63         0.88 o
  -2  -5   4        229.10        231.85         5.47 o
  -1  -5   4        412.18        416.82         9.74 o
   0  -5   4          6.46          7.96         0.25 o
   1  -5   4          1.34          2.88         0.12 o
   2  -5   4          4.02          4.72         0.24 o
   3  -5   4         45.58         45.08         1.51 o
   4  -5   4         24.74         25.16         1.05 o
   5  -5   4          0.10         -0.24         0.27 o
  -6  -4   4          0.67          0.60         0.19 o
  -5  -4   4         34.44         32.57         1.32 o
  -4  -4   4         14.76         15.89         0.66 o
  -3  -4   4          1.04          0.50         0.12 o
  -2  -4   4         22.87         18.47         0.47 o
  -1  -4   4        301.09        297.22         6.96 o
   0  -4   4         60.11         67.21         1.40 o
   1  -4   4         20.00         16.89         0.36 o
   2  -4   4          3.68          5.18         0.18 o
   3  -4   4         31.20         34.47         1.15 o
   4  -4   4         92.01         86.22         5.11 o
   5  -4   4         10.80          9.40         0.55 o
  -6  -3   4          6.75          6.92         0.46 o
  -5  -3   4         22.75         24.15         0.94 o
  -4  -3   4         39.45         39.53         1.37 o
  -3  -3   4        188.24        202.90         5.17 o
  -2  -3   4        174.21        204.18         5.05 o
  -1  -3   4         87.38         95.59         2.29 o
   0  -3   4        309.76        341.65         7.89 o
   1  -3   4         73.87         91.89         1.87 o
   2  -3   4         42.21         55.07         1.23 o
   3  -3   4          9.04         10.60         0.35 o
   4  -3   4          6.02          5.72         0.77 o
   5  -3   4         79.08         74.22         3.31 o
  -6  -2   4         11.73         13.72         0.72 o
  -5  -2   4         62.93         60.15         2.14 o
  -4  -2   4         58.20         57.44         1.92 o
  -3  -2   4        195.64        204.93         5.83 o
  -2  -2   4        300.62        299.64        11.75 o
  -1  -2   4        607.04        663.39        12.75 o
   0  -2   4        175.50        175.04         3.76 o
   1  -2   4          1.03          0.05         0.04 o
   2  -2   4        481.64        505.68        10.81 o
   3  -2   4         41.86         41.45         1.11 o
   4  -2   4        266.45        258.69         6.67 o
   5  -2   4          8.18          8.12         0.48 o
   6  -2   4         12.23         10.58         0.61 o
  -6  -1   4         32.92         36.71         1.36 o
  -5  -1   4          7.08          6.88         0.43 o
  -4  -1   4        382.93        352.23        10.90 o
  -3  -1   4          5.93          4.45         0.28 o
  -2  -1   4        360.06        363.94        10.38 o
  -1  -1   4        700.64        668.75        15.12 o
   0  -1   4          7.31          5.47         0.15 o
   1  -1   4        138.69        154.04         3.62 o
   2  -1   4         29.31         30.38         0.85 o
   3  -1   4        368.25        368.36         8.63 o
   4  -1   4        126.23        125.98         4.45 o
   5  -1   4         99.52         93.40         2.39 o
   6  -1   4          4.40          4.65         0.33 o
  -6   0   4         14.66         16.25         0.74 o
  -5   0   4         46.76         43.94         1.54 o
  -4   0   4          2.58          1.61         0.22 o
  -3   0   4         72.45         66.98         1.69 o
  -2   0   4        149.66        132.63         6.11 o
  -1   0   4        172.16        166.02         3.39 o
   0   0   4         34.77         36.39         0.85 o
   1   0   4          6.17          8.19         0.24 o
   2   0   4        225.68        211.92         7.50 o
   3   0   4        232.52        206.50         9.04 o
   4   0   4        151.67        138.26        15.27 o
   5   0   4         22.01         22.33         1.56 o
   6   0   4          6.85          7.40         0.35 o
  -6   1   4         44.48         44.95         1.62 o
  -5   1   4        110.84        115.09         3.72 o
  -4   1   4         33.39         35.79         1.26 o
  -3   1   4          0.08          0.04         0.09 o
  -2   1   4         22.13         27.03         0.69 o
  -1   1   4         80.20         73.47         1.91 o
   0   1   4        291.00        265.69        10.44 o
   1   1   4        331.16        365.37        10.79 o
   2   1   4          3.38          2.96         0.16 o
   3   1   4        133.54        136.45         3.97 o
   4   1   4         81.88         76.45         2.59 o
   5   1   4         81.94         78.68         2.30 o
   6   1   4          7.73          7.57         0.34 o
  -5   2   4         41.80         45.18         2.96 o
  -4   2   4        200.40        199.67         7.90 o
  -3   2   4         35.42         38.51         1.17 o
  -2   2   4         12.78         14.33         0.53 o
  -1   2   4        970.37        954.25        28.04 o
   0   2   4        477.32        483.42        14.20 o
   1   2   4        221.53        257.32         6.59 o
   3   2   4          1.74          2.46         0.16 o
   4   2   4         47.81         47.28         1.85 o
   5   2   4         22.12         23.42         0.82 o
   6   2   4         47.52         51.22         2.16 o
  -5   3   4          5.86          7.08         0.88 o
  -4   3   4         30.56         32.37         2.10 o
  -3   3   4         58.12         60.20         2.00 o
  -2   3   4          4.28          2.12         0.23 o
  -1   3   4         12.20         13.28         1.26 o
   0   3   4        634.68        637.19        16.02 o
   2   3   4          6.90          7.73         0.26 o
   3   3   4         44.25         46.06         1.66 o
   4   3   4        154.15        160.12         6.02 o
   5   3   4         21.88         21.61         0.67 o
   6   3   4         36.09         40.92         1.37 o
  -5   4   4          4.95          5.16         0.53 o
  -4   4   4         14.38         12.84         1.10 o
  -3   4   4         25.30         25.62         1.68 o
  -2   4   4         76.18         76.35         2.17 o
  -1   4   4         84.70         81.72         2.31 o
   0   4   4         55.07         60.39         1.87 o
   1   4   4        174.47        174.92         3.97 o
   3   4   4         78.92         72.48         1.94 o
   4   4   4          0.29          0.13         0.08 o
   5   4   4         24.94         23.50         0.73 o
   6   4   4         19.54         21.56         0.79 o
  -4   5   4         20.20         20.75         1.10 o
  -3   5   4          4.55          3.18         0.35 o
  -2   5   4         52.11         57.84         1.69 o
  -1   5   4         46.34         47.26         1.39 o
   0   5   4          0.31          0.85         0.12 o
   1   5   4          5.34          4.67         0.18 o
   2   5   4        267.32        276.30         6.80 o
   3   5   4        166.54        161.35         4.00 o
   4   5   4          1.65          2.51         0.15 o
   5   5   4         20.60         20.09         0.72 o
   6   5   4          0.65          0.70         0.14 o
  -4   6   4          4.38          4.21         0.46 o
  -3   6   4          8.09          6.77         0.56 o
  -2   6   4         10.93         10.64         0.41 o
  -1   6   4        236.53        237.28         6.46 o
   0   6   4         53.90         51.77         1.41 o
   1   6   4         67.24         63.68         1.58 o
   2   6   4          0.07          0.41         0.13 o
   3   6   4        145.78        136.66         4.84 o
   4   6   4         17.81         18.68         0.69 o
   5   6   4         15.30         16.35         0.63 o
   6   6   4          0.08          0.20         0.14 o
  -3   7   4         35.92         37.03         2.49 o
  -2   7   4        125.22        125.52         4.50 o
  -1   7   4         40.70         35.08         1.14 o
   0   7   4         20.31         21.27         0.66 o
   1   7   4        403.45        414.10        10.76 o
   2   7   4          8.87          8.04         0.38 o
   3   7   4          0.06          0.28         0.18 o
   4   7   4         67.34         64.23         2.10 o
   5   7   4         18.82         22.05         0.83 o
   6   7   4         10.27         10.35         0.51 o
  -3   8   4         58.09         39.44         3.53 o
  -2   8   4         95.52         91.11         3.29 o
  -1   8   4         73.45         78.90         2.78 o
   0   8   4          2.49          2.79         0.31 o
   1   8   4          4.96          4.88         0.28 o
   2   8   4        107.60        107.08         3.93 o
   3   8   4          7.05          8.76         0.46 o
   4   8   4          0.03          0.25         0.15 o
   5   8   4         35.25         32.78         1.18 o
  -2   9   4         45.25         45.17         2.75 o
  -1   9   4         55.96         57.34         3.51 o
   0   9   4          0.63          0.37         0.20 o
   1   9   4          1.17          1.59         0.25 o
   2   9   4          8.21          9.67         0.53 o
   3   9   4         10.17          9.32         0.50 o
   4   9   4          1.74          2.15         0.26 o
   5   9   4          0.42          0.45         0.31 o
  -1  10   4         59.66         58.68         3.66 o
   0  10   4         18.23         16.84         1.43 o
   1  10   4          0.14         -0.14         0.19 o
   2  10   4          0.01         -0.17         0.17 o
   3  10   4          0.25          0.57         0.21 o
   4  10   4         38.49         40.43         1.52 o
  -1 -10   5          5.90          7.11         0.95 o
  -3  -9   5          4.86          3.70         0.47 o
  -2  -9   5          0.00         -0.16         0.57 o
  -1  -9   5          0.49          0.26         0.19 o
   0  -9   5          4.01          6.11         0.45 o
   1  -9   5         17.89         21.21         0.96 o
  -4  -8   5          0.01         -0.21         0.21 o
  -3  -8   5         44.90         43.46         2.00 o
  -2  -8   5         15.21         14.34         1.88 o
  -1  -8   5          4.37          3.87         0.29 o
   0  -8   5          4.13          2.47         0.24 o
   1  -8   5          8.02         12.17         0.63 o
   2  -8   5         10.54         11.78         0.62 o
  -5  -7   5          8.53          8.78         0.44 o
  -4  -7   5          1.98          1.62         0.22 o
  -3  -7   5         74.82         73.27         2.12 o
  -2  -7   5         49.33         45.79         1.18 o
  -1  -7   5          7.32          6.13         0.46 o
   0  -7   5         86.95         85.34         3.04 o
   1  -7   5         18.24         15.71         0.63 o
   2  -7   5         11.75         12.68         0.63 o
   3  -7   5         10.23         13.04         1.00 o
  -5  -6   5         11.39         11.44         0.50 o
  -4  -6   5          0.83          1.44         0.16 o
  -3  -6   5         14.42         12.10         0.40 o
  -2  -6   5        113.39        104.17         2.53 o
  -1  -6   5        704.75        710.84        16.60 o
   0  -6   5         18.63         17.75         0.66 o
   1  -6   5         50.31         50.99         1.42 o
   2  -6   5         70.26         61.38         2.22 o
   3  -6   5         17.59         15.77         0.92 o
   4  -6   5         16.04         17.65         1.25 o
  -5  -5   5          6.02          7.23         0.47 o
  -4  -5   5         10.21          9.25         0.37 o
  -3  -5   5          0.68          1.12         0.13 o
  -2  -5   5          0.09         -0.03         0.14 o
  -1  -5   5          3.43          4.29         0.36 o
   0  -5   5        995.28        910.76        41.55 o
   1  -5   5         39.80         44.84         1.24 o
   2  -5   5          0.05          0.36         0.22 o
   3  -5   5         34.81         31.31         1.05 o
   4  -5   5         22.24         24.17         3.14 o
  -5  -4   5          0.57          0.77         0.19 o
  -4  -4   5         20.18         20.79         0.82 o
  -3  -4   5         33.21         36.62         1.09 o
  -2  -4   5         61.76         66.38         1.49 o
  -1  -4   5          1.48          3.16         0.18 o
   0  -4   5        125.24        142.70         2.71 o
   1  -4   5        151.94        156.77         3.45 o
   2  -4   5        111.93        113.14         2.45 o
   3  -4   5         35.82         36.63         1.39 o
   4  -4   5          1.93          1.90         0.22 o
   5  -4   5         15.33         16.83         1.00 o
  -6  -3   5          4.71          5.29         0.48 o
  -5  -3   5          0.04          0.12         0.15 o
  -4  -3   5         41.11         38.80         1.36 o
  -3  -3   5         37.08         35.35         1.02 o
  -2  -3   5        163.86        165.05         4.12 o
  -1  -3   5        172.61        191.41         4.10 o
   0  -3   5          1.96          1.94         0.11 o
   1  -3   5        206.76        223.12         6.96 o
   2  -3   5        139.02        144.65         3.24 o
   3  -3   5         98.48         98.27         2.38 o
   4  -3   5         20.31         21.36         0.89 o
   5  -3   5          0.10          0.08         0.16 o
  -6  -2   5         40.85         44.63         1.62 o
  -5  -2   5          4.80          3.86         0.32 o
  -4  -2   5        177.79        181.89         5.72 o
  -3  -2   5         45.08         53.13         1.56 o
  -2  -2   5         62.27         50.96         1.38 o
  -1  -2   5        576.82        597.32        11.83 o
   0  -2   5          9.23         11.42         0.34 o
   1  -2   5          5.38          7.90         0.23 o
   2  -2   5        324.34        338.88         7.26 o
   3  -2   5        245.63        228.56         5.54 o
   4  -2   5        137.66        142.40         3.70 o
   5  -2   5          3.34          4.93         0.37 o
  -6  -1   5          2.70          2.15         0.29 o
  -5  -1   5         80.26         83.69         2.77 o
  -4  -1   5        211.57        221.19         6.93 o
  -3  -1   5        322.61        301.15         9.35 o
  -2  -1   5         12.73         13.39         0.46 o
  -1  -1   5        301.33        373.05         9.01 o
   0  -1   5        370.11        381.57         8.51 o
   1  -1   5         22.65         29.13         0.77 o
   2  -1   5          1.79          2.71         0.13 o
   3  -1   5        373.95        377.30         9.97 o
   4  -1   5        212.71        217.55         6.45 o
   5  -1   5         51.58         52.10         1.66 o
   6  -1   5         13.26         14.06         0.57 o
  -5   0   5         60.77         58.20         1.99 o
  -4   0   5         95.05         92.85         3.02 o
  -3   0   5        325.44        327.58         9.97 o
  -2   0   5         48.69         51.81         1.50 o
  -1   0   5         79.13         71.02         1.59 o
   0   0   5        129.38        163.87         4.04 o
   1   0   5          0.08          0.48         0.18 o
   2   0   5          0.27          0.37         0.06 o
   3   0   5         16.06         13.16         0.59 o
   4   0   5         81.25         74.04         4.97 o
   5   0   5        160.66        161.09         5.67 o
   6   0   5         28.51         30.68         1.64 o
  -5   1   5         28.27         29.22         1.11 o
  -4   1   5        156.83        149.75         4.75 o
  -3   1   5        252.90        262.08         6.31 o
  -2   1   5        210.42        213.15         6.88 o
  -1   1   5         15.80         16.79         0.46 o
   0   1   5         54.36         53.00         2.11 o
   1   1   5         85.03         76.15         1.92 o
   2   1   5        111.49        117.36         6.41 o
   3   1   5          1.66          1.54         0.18 o
   4   1   5          3.67          3.07         0.34 o
   5   1   5          7.30          6.76         0.57 o
   6   1   5         81.03         83.40         3.03 o
  -5   2   5          0.25          0.04         0.34 o
  -4   2   5         20.13         17.84         0.98 o
  -3   2   5        118.12        123.57         3.45 o
  -2   2   5        526.56        541.38        16.65 o
  -1   2   5         10.48          7.69         0.34 o
   0   2   5          9.05         12.99         0.49 o
   1   2   5          0.06          0.08         0.07 o
   2   2   5        206.74        202.16         5.75 o
   3   2   5         79.78         71.49         4.03 o
   4   2   5         17.58         22.31         0.74 o
   5   2   5          1.62          1.65         0.31 o
   6   2   5         12.68         13.26         0.69 o
  -5   3   5         13.67         17.34         1.43 o
  -4   3   5        100.62         95.39         5.42 o
  -3   3   5         18.34         15.86         0.86 o
  -2   3   5         52.93         55.63         1.85 o
  -1   3   5        437.15        476.15        12.42 o
   0   3   5         11.88         14.33         0.53 o
   1   3   5          0.50          0.70         0.16 o
   2   3   5        126.37        130.82         3.48 o
   3   3   5        173.36        175.96         4.64 o
   4   3   5          1.87          1.76         0.17 o
   5   3   5         44.60         45.59         2.16 o
   6   3   5          0.00          0.02         0.20 o
  -5   4   5         32.20         30.53         2.27 o
  -4   4   5          0.02         -0.01         0.29 o
  -3   4   5        130.86        120.51         8.79 o
  -2   4   5         17.34         21.67         0.73 o
  -1   4   5         70.04         65.80         2.29 o
   0   4   5        245.61        254.34         6.48 o
   1   4   5        347.55        341.72         8.57 o
   2   4   5         48.22         52.87         1.55 o
   3   4   5         39.83         37.67         0.98 o
   4   4   5         22.52         20.46         0.65 o
   5   4   5         13.03         14.48         0.65 o
   6   4   5          4.49          4.40         0.81 o
  -4   5   5         45.44         45.94         2.07 o
  -3   5   5         55.68         56.70         2.42 o
  -2   5   5          2.33          3.01         0.23 o
  -1   5   5         90.68         99.04         3.08 o
   0   5   5         53.21         51.35         1.39 o
   1   5   5        367.98        352.49         7.96 o
   2   5   5        286.08        287.65         7.07 o
   3   5   5          4.76          5.22         0.22 o
   4   5   5         18.05         15.44         0.46 o
   5   5   5          3.88          5.13         0.28 o
   6   5   5         12.07         13.54         0.65 o
  -4   6   5          7.48          7.91         0.65 o
  -3   6   5         16.33         17.54         0.95 o
  -2   6   5         32.35         30.59         1.39 o
  -1   6   5          4.94          6.39         0.34 o
   0   6   5         91.36         91.73         2.64 o
   1   6   5        169.87        165.11         4.14 o
   2   6   5        274.50        256.32         6.32 o
   3   6   5         78.97         87.68         2.48 o
   4   6   5          3.70          3.54         0.40 o
   5   6   5          9.18         10.10         0.45 o
   6   6   5          5.19          5.49         0.39 o
  -3   7   5         18.13         18.62         1.46 o
  -2   7   5         15.29         16.43         0.91 o
  -1   7   5          4.77          4.25         0.30 o
   0   7   5          2.75          3.60         0.33 o
   1   7   5          2.55          1.88         0.19 o
   2   7   5        147.38        146.04         4.09 o
   3   7   5         51.43         45.66         2.47 o
   4   7   5         80.92         83.44         2.69 o
   5   7   5         16.78         15.68         0.65 o
  -2   8   5         73.11         74.78         3.09 o
  -1   8   5          7.90          9.06         0.49 o
   0   8   5         60.16         57.20         1.98 o
   1   8   5          3.91          4.99         0.29 o
   2   8   5          1.73          2.29         0.26 o
   3   8   5          8.77          8.32         0.46 o
   4   8   5         27.91         31.82         1.16 o
   5   8   5         22.71         21.42         0.85 o
  -2   9   5         16.96         19.31         1.09 o
  -1   9   5         85.85         80.62         4.73 o
   0   9   5         54.04         59.14         2.07 o
   1   9   5          9.71          9.35         0.55 o
   2   9   5          0.69          0.82         0.21 o
   3   9   5          0.27          0.52         0.19 o
   4   9   5         18.74         20.20         0.84 o
   0  10   5         67.19         72.86         3.20 o
   1  10   5         33.42         33.21         1.43 o
   2  10   5          0.21          0.12         0.20 o
   3  10   5          2.18          2.30         0.30 o
  -2  -9   6          0.12         -0.50         0.50 o
  -1  -9   6         13.21         12.12         0.83 o
   0  -9   6          4.14          6.48         0.47 o
   1  -9   6          4.15          3.73         0.65 o
  -3  -8   6         10.56         10.17         0.78 o
  -2  -8   6         15.27         15.83         1.41 o
  -1  -8   6         39.44         38.21         1.30 o
   0  -8   6          8.43          8.65         0.44 o
   1  -8   6          0.18          0.63         0.20 o
   2  -8   6          0.34          0.16         0.27 o
  -4  -7   6         17.92         16.64         0.85 o
  -3  -7   6          6.11          6.37         0.44 o
  -2  -7   6          3.51          3.73         0.42 o
  -1  -7   6          3.01          3.12         0.25 o
   0  -7   6         70.75         71.16         2.27 o
   1  -7   6          7.20          7.46         0.46 o
   2  -7   6          2.17          1.95         0.32 o
   3  -7   6          0.40          0.64         0.29 o
  -5  -6   6          0.57          0.75         0.18 o
  -4  -6   6          3.37          4.72         0.33 o
  -3  -6   6         26.02         24.81         0.69 o
  -2  -6   6         29.35         28.46         0.89 o
  -1  -6   6          0.69          1.25         0.18 o
   0  -6   6         63.89         69.38         2.21 o
   1  -6   6         23.99         26.94         0.94 o
   2  -6   6          0.35          0.70         0.16 o
   3  -6   6          9.46          7.99         0.65 o
  -5  -5   6         24.35         27.18         0.91 o
  -4  -5   6         23.11         21.39         0.64 o
  -3  -5   6          2.49          1.03         0.13 o
  -2  -5   6        134.92        125.88         3.19 o
  -1  -5   6        184.23        183.68         4.38 o
   0  -5   6         15.14         17.94         0.67 o
   1  -5   6         17.75         19.57         0.71 o
   2  -5   6         23.54         23.51         0.82 o
   3  -5   6          1.40          2.02         0.30 o
   4  -5   6          3.97          3.86         0.42 o
  -5  -4   6          0.94          0.43         0.19 o
  -4  -4   6          5.15          4.77         0.34 o
  -3  -4   6         34.73         28.25         0.79 o
  -2  -4   6         10.60         11.93         0.36 o
  -1  -4   6        177.34        172.02         4.09 o
   0  -4   6        451.83        465.17        10.97 o
   1  -4   6          2.64          3.73         0.19 o
   2  -4   6         16.14         16.91         0.62 o
   3  -4   6         13.94         15.12         0.72 o
   4  -4   6         13.08         12.57         1.32 o
   5  -4   6          1.49          1.27         0.33 o
  -5  -3   6          9.46         10.03         0.54 o
  -4  -3   6         22.99         23.86         0.92 o
  -3  -3   6         25.02         21.05         0.65 o
  -2  -3   6         64.45         61.53         1.52 o
  -1  -3   6         72.98         67.41         1.65 o
   0  -3   6        249.96        265.93         5.68 o
   1  -3   6        131.37        134.45         3.22 o
   2  -3   6          7.05          7.45         0.25 o
   3  -3   6         45.48         42.05         1.12 o
   4  -3   6         17.37         18.58         1.01 o
   5  -3   6         17.80         19.43         1.09 o
  -5  -2   6         34.67         38.03         1.39 o
  -4  -2   6         21.78         23.80         0.92 o
  -3  -2   6          1.06          1.86         0.18 o
  -2  -2   6         11.87         14.53         0.44 o
  -1  -2   6         16.31         11.70         0.32 o
   0  -2   6         41.55         37.66         0.99 o
   1  -2   6        207.01        220.87         6.48 o
   2  -2   6        182.62        189.85         5.04 o
   3  -2   6         19.40         21.64         0.57 o
   4  -2   6         57.73         51.90         1.83 o
   5  -2   6          2.37          2.09         0.57 o
  -5  -1   6         23.26         26.75         1.05 o
  -4  -1   6        130.69        134.63         4.30 o
  -3  -1   6        103.20        110.26         3.10 o
  -2  -1   6        133.03        140.85         3.64 o
  -1  -1   6         22.27         20.79         0.48 o
   0  -1   6         61.28         72.02         1.60 o
   1  -1   6         25.11         25.81         0.63 o
   2  -1   6         71.29         62.49         1.50 o
   3  -1   6        138.96        140.82         5.63 o
   4  -1   6          0.36          0.88         0.11 o
   5  -1   6        106.74        106.63         3.81 o
  -5   0   6          5.29          5.95         0.42 o
  -4   0   6          6.51          4.74         0.34 o
  -3   0   6        515.43        499.63        13.51 o
  -2   0   6        225.80        226.79         7.22 o
  -1   0   6         75.12         65.52         1.43 o
   0   0   6          3.66          2.35         0.12 o
   1   0   6          8.26         13.38         0.32 o
   2   0   6        199.61        208.81         6.67 o
   3   0   6         44.44         41.50         2.17 o
   4   0   6          9.50         10.29         0.54 o
   5   0   6         63.07         69.09         3.27 o
   6   0   6         54.80         52.12         2.58 o
  -5   1   6          0.12         -0.03         0.23 o
  -4   1   6          0.51          0.49         0.23 o
  -3   1   6          0.09         -0.06         0.34 o
  -2   1   6        438.59        420.71        13.44 o
  -1   1   6        386.81        381.24         9.12 o
   0   1   6          7.47          9.14         0.47 o
   1   1   6         18.52         19.76         0.63 o
   2   1   6         44.13         44.37         1.42 o
   3   1   6        282.09        279.53        13.39 o
   4   1   6         34.23         33.79         1.54 o
   5   1   6         19.09         20.33         1.68 o
   6   1   6         10.18         10.77         0.82 o
  -5   2   6         42.14         36.99         2.43 o
  -4   2   6         16.50         17.21         1.35 o
  -3   2   6         42.94         45.04         1.57 o
  -2   2   6         23.51         22.82         0.87 o
  -1   2   6        254.21        263.76         9.18 o
   0   2   6          6.71          7.04         0.45 o
   1   2   6         17.91         15.26         0.50 o
   2   2   6          4.50          4.75         0.22 o
   3   2   6        101.15        104.80         3.75 o
   4   2   6         75.58         69.62         8.17 o
   5   2   6         28.69         32.78         1.64 o
   6   2   6         19.82         19.15         1.12 o
  -5   3   6         22.94         23.45         1.79 o
  -4   3   6         14.05         12.88         1.11 o
  -3   3   6        162.10        142.14        11.46 o
  -2   3   6         44.75         44.28         1.54 o
  -1   3   6         11.68         10.66         0.55 o
   0   3   6        312.17        331.77        10.21 o
   1   3   6        253.75        262.75         7.86 o
   2   3   6         51.36         56.29         1.58 o
   3   3   6         10.48         12.39         0.42 o
   4   3   6         13.93         13.13         0.57 o
   5   3   6         49.74         50.99         4.22 o
  -4   4   6         26.38         28.68         1.41 o
  -3   4   6         36.80         37.49         1.70 o
  -2   4   6         61.86         60.63         2.50 o
  -1   4   6          9.35         11.06         1.04 o
   0   4   6          1.12          1.49         0.14 o
   1   4   6         90.43         83.63         2.26 o
   2   4   6       1188.14       1147.67        87.63 o
   3   4   6         20.86         19.22         0.62 o
   4   4   6          2.96          2.41         0.15 o
   5   4   6          0.75          0.42         0.18 o
  -4   5   6          5.22          4.59         0.49 o
  -3   5   6          0.68          0.91         0.25 o
  -2   5   6         36.01         36.51         2.23 o
  -1   5   6         14.48         12.70         0.51 o
   0   5   6         41.69         47.97         1.32 o
   1   5   6         86.92         81.78         1.92 o
   2   5   6         54.61         54.81         1.43 o
   3   5   6        306.06        271.03        12.53 o
   4   5   6         64.19         65.87         1.83 o
   5   5   6         14.60         13.42         0.62 o
   6   5   6          4.46          6.47         0.64 o
  -3   6   6          2.82          3.47         0.57 o
  -2   6   6          3.05          3.96         0.43 o
  -1   6   6          0.43          0.72         0.19 o
   0   6   6         34.72         28.69         1.08 o
   1   6   6         18.05         18.34         0.65 o
   2   6   6         75.14         75.51         2.17 o
   3   6   6         31.86         32.37         1.27 o
   4   6   6         93.44         90.05         2.55 o
   5   6   6         12.55         12.63         0.64 o
  -3   7   6          0.49         -0.01         0.35 o
  -2   7   6         14.59         17.07         1.28 o
  -1   7   6          5.53          3.98         0.35 o
   0   7   6         85.16         87.82         2.90 o
   1   7   6         31.66         26.28         0.88 o
   2   7   6         10.61         10.47         0.44 o
   3   7   6          0.05          0.12         0.15 o
   4   7   6         35.66         37.29         1.31 o
   5   7   6         49.65         52.14         1.75 o
  -2   8   6          4.86          3.96         0.65 o
  -1   8   6        112.06        118.65         8.72 o
   0   8   6          0.11         -0.08         0.16 o
   1   8   6         39.42         39.71         1.25 o
   2   8   6         40.19         38.91         1.41 o
   3   8   6          1.17          1.55         0.23 o
   4   8   6          4.16          3.93         0.33 o
   5   8   6         41.57         37.20         1.33 o
  -1   9   6         49.01         44.79         2.91 o
   0   9   6         56.71         64.63         2.65 o
   1   9   6         87.98         91.67         3.06 o
   2   9   6          1.44          1.24         0.24 o
   3   9   6         13.42         12.99         0.64 o
   4   9   6          0.81          1.20         0.24 o
   0  10   6         25.64         23.80         1.36 o
   1  10   6         10.96         12.51         0.70 o
   2  10   6         25.25         25.40         1.06 o
   3  10   6          1.85          2.68         0.32 o
  -3  -8   7         11.39         13.22         1.06 o
  -2  -8   7          4.10          3.16         0.43 o
  -1  -8   7          0.01         -0.09         0.14 o
   0  -8   7         10.34         11.60         0.55 o
   1  -8   7         25.29         26.13         1.33 o
  -4  -7   7          0.51          0.76         0.39 o
  -3  -7   7          0.33          0.74         0.34 o
  -2  -7   7         27.10         27.17         1.04 o
  -1  -7   7         21.64         20.52         0.78 o
   0  -7   7          0.73          1.39         0.19 o
   1  -7   7         13.82         16.13         0.65 o
   2  -7   7         18.38         20.15         0.95 o
  -4  -6   7          4.77          5.45         0.80 o
  -3  -6   7          2.52          2.99         0.30 o
  -2  -6   7         34.45         32.44         1.26 o
  -1  -6   7         53.91         50.68         1.66 o
   0  -6   7         15.76         13.15         0.60 o
   1  -6   7          0.03          0.19         0.30 o
   2  -6   7          2.91          3.58         0.39 o
   3  -6   7         19.86         21.46         2.01 o
  -4  -5   7         10.80         10.54         0.46 o
  -3  -5   7          9.83          7.25         0.34 o
  -2  -5   7          5.36          4.30         0.37 o
  -1  -5   7         52.82         50.31         1.64 o
   0  -5   7        535.57        550.85        16.40 o
   1  -5   7          0.02         -0.15         0.15 o
   2  -5   7          0.36          0.70         0.19 o
   3  -5   7          0.05          0.52         0.18 o
   4  -5   7         17.96         16.72         1.17 o
  -5  -4   7          3.55          3.08         0.44 o
  -4  -4   7         10.12         12.51         0.57 o
  -3  -4   7          0.97          0.91         0.14 o
  -2  -4   7         18.32         13.34         0.40 o
  -1  -4   7         56.80         57.08         1.63 o
   0  -4   7          4.11          4.59         0.29 o
   1  -4   7        577.81        611.33        18.96 o
   2  -4   7         81.50         80.67         3.32 o
   3  -4   7         28.10         25.50         2.53 o
   4  -4   7          1.38          1.22         0.48 o
  -5  -3   7          8.07          8.93         0.53 o
  -4  -3   7          3.39          2.56         0.26 o
  -3  -3   7         13.85         14.48         0.48 o
  -2  -3   7         18.80         22.57         0.64 o
  -1  -3   7         19.98         17.98         0.53 o
   0  -3   7         52.56         53.69         1.23 o
   1  -3   7         17.73         19.03         0.76 o
   2  -3   7        187.42        184.72         5.75 o
   3  -3   7         68.20         69.46         2.69 o
   4  -3   7          6.71          6.88         1.27 o
   5  -3   7          4.38          3.91         0.42 o
  -5  -2   7          2.31          2.36         0.29 o
  -4  -2   7          2.21          2.44         0.30 o
  -3  -2   7         48.91         49.08         1.48 o
  -2  -2   7         84.59         86.88         2.85 o
  -1  -2   7         21.17         23.94         0.64 o
   0  -2   7          2.84          2.52         0.17 o
   1  -2   7          0.44          0.29         0.16 o
   2  -2   7        125.58        124.24         3.33 o
   3  -2   7        145.95        143.61         3.83 o
   4  -2   7          5.03          4.51         0.46 o
   5  -2   7          0.06          0.01         0.20 o
  -5  -1   7         30.94         32.99         1.42 o
  -4  -1   7          0.00         -0.08         0.13 o
  -3  -1   7        109.53        109.97         3.11 o
  -2  -1   7         43.13         43.87         1.12 o
  -1  -1   7        110.02        107.82         2.91 o
   0  -1   7         27.41         26.58         0.64 o
   1  -1   7          1.69          1.60         0.10 o
   2  -1   7          0.02          0.07         0.07 o
   3  -1   7        182.57        175.16         6.31 o
   4  -1   7         65.19         61.87         1.70 o
   5  -1   7         21.52         25.33         1.38 o
  -5   0   7          1.74          0.96         0.28 o
  -4   0   7          2.71          2.97         0.30 o
  -3   0   7        275.34        281.40         7.69 o
  -2   0   7        340.32        328.24        10.50 o
  -1   0   7        292.85        293.85         7.69 o
   0   0   7         83.69         91.47         2.20 o
   1   0   7         42.76         47.98         1.13 o
   2   0   7         20.65         20.41         0.71 o
   3   0   7         11.04          9.55         0.40 o
   4   0   7         99.14         93.49         4.62 o
   5   0   7         55.06         57.32         5.12 o
  -5   1   7         26.53         28.93         2.17 o
  -4   1   7         21.20         19.73         1.05 o
  -3   1   7         17.60         20.61         0.75 o
  -2   1   7        280.53        287.41         9.26 o
  -1   1   7          3.84          3.63         0.37 o
   0   1   7        256.41        251.61         5.87 o
   1   1   7          8.83          9.92         0.37 o
   2   1   7          3.17          3.18         0.19 o
   3   1   7         58.88         53.56         1.69 o
   4   1   7         15.21         14.72         1.88 o
   5   1   7         23.04         27.11         2.45 o
  -4   2   7         39.96         45.51         2.84 o
  -3   2   7        146.75        151.40         6.09 o
  -2   2   7        215.10        202.23         7.99 o
  -1   2   7         65.84         68.53         2.35 o
   0   2   7          0.10          0.15         0.08 o
   1   2   7          7.11          6.59         0.28 o
   2   2   7         44.64         46.67         1.51 o
   3   2   7          2.86          3.84         0.44 o
   4   2   7         10.63         10.95         0.76 o
   5   2   7         21.86         21.74         1.99 o
  -4   3   7         14.92         15.03         1.27 o
  -3   3   7         52.86         56.63         3.33 o
  -2   3   7        145.64        149.83         4.77 o
  -1   3   7        255.02        247.38        12.00 o
   0   3   7         61.74         57.87         1.67 o
   1   3   7         37.02         36.03         1.23 o
   2   3   7         62.98         71.92         2.18 o
   3   3   7          7.10          6.68         0.35 o
   4   3   7         19.18         22.30         1.26 o
  -4   4   7          0.53         -0.17         0.37 o
  -3   4   7          0.81          0.41         0.22 o
  -2   4   7         95.65        103.05         2.94 o
  -1   4   7          8.40          7.98         0.51 o
   0   4   7        275.45        272.89        10.03 o
   1   4   7          4.75          5.51         0.43 o
   2   4   7         91.85         81.42         2.72 o
   3   4   7         35.78         39.06         1.18 o
   4   4   7         67.98         68.81         2.37 o
   5   4   7          3.05          2.85         0.35 o
  -3   5   7         19.49         18.49         1.39 o
  -2   5   7          0.15          0.03         0.15 o
  -1   5   7         18.99         22.98         0.91 o
   0   5   7         14.18         12.73         0.52 o
   1   5   7        150.65        139.01         3.88 o
   2   5   7          7.01          6.43         0.39 o
   3   5   7         46.73         43.39         1.53 o
   4   5   7          9.34         10.77         0.51 o
   5   5   7         57.87         60.93         3.62 o
  -3   6   7         71.74         69.98         4.13 o
  -2   6   7          0.35          0.28         0.31 o
  -1   6   7          9.64         13.70         0.83 o
   0   6   7         49.95         51.15         1.56 o
   1   6   7         87.70         81.44         2.36 o
   2   6   7         12.94         13.72         0.52 o
   3   6   7         34.39         29.92         0.95 o
   4   6   7          2.18          2.30         0.20 o
   5   6   7         42.30         42.64         1.77 o
  -2   7   7          0.19          0.27         0.33 o
  -1   7   7          0.00         -0.14         0.17 o
   0   7   7          1.02          0.95         0.26 o
   1   7   7        163.12        171.74         4.82 o
   2   7   7         58.68         54.19         2.07 o
   3   7   7         10.39          9.11         0.49 o
   4   7   7         34.51         35.37         1.26 o
   5   7   7          6.97          8.49         0.56 o
  -1   8   7          0.13          0.29         0.34 o
   0   8   7          0.52          0.49         0.20 o
   1   8   7         39.80         44.89         1.99 o
   2   8   7         26.85         24.95         1.00 o
   3   8   7         36.18         39.64         1.43 o
   4   8   7          9.48          9.09         0.61 o
   0   9   7          1.64          2.33         0.34 o
   1   9   7          0.96          0.69         0.24 o
   2   9   7         29.77         35.83         1.35 o
   3   9   7          9.19          8.92         0.54 o
  -1  -8   8          0.04         -0.11         0.16 o
   0  -8   8         14.91         14.52         0.69 o
  -3  -7   8          0.41          0.22         0.32 o
  -2  -7   8          7.40          7.93         0.51 o
  -1  -7   8         16.12         16.48         0.68 o
   0  -7   8         19.47         19.07         0.75 o
   1  -7   8         10.13         10.43         0.64 o
   2  -7   8         10.67         12.90         0.83 o
  -3  -6   8         19.11         18.65         0.88 o
  -2  -6   8          2.07          2.08         0.24 o
  -1  -6   8         15.36         14.72         0.62 o
   0  -6   8          1.67          1.82         0.21 o
   1  -6   8         34.39         34.80         1.48 o
   2  -6   8         11.70         11.13         0.63 o
  -4  -5   8          4.17          3.48         0.32 o
  -3  -5   8          3.16          4.94         0.33 o
  -2  -5   8         20.38         20.35         0.80 o
  -1  -5   8          5.57          5.88         0.36 o
   0  -5   8         13.30         14.66         0.59 o
   1  -5   8         21.99         24.53         0.92 o
   2  -5   8         43.16         46.63         1.89 o
   3  -5   8          1.38          1.79         0.25 o
  -4  -4   8          4.44          5.97         0.51 o
  -3  -4   8         28.17         27.08         1.14 o
  -2  -4   8          1.06          1.87         0.18 o
  -1  -4   8         31.09         30.52         1.07 o
   0  -4   8         22.82         23.50         0.85 o
   1  -4   8          1.35          2.16         0.21 o
   2  -4   8         20.82         20.78         1.35 o
   3  -4   8         61.88         58.86         4.13 o
   4  -4   8          0.46          0.50         0.38 o
  -4  -3   8          3.74          3.02         0.39 o
  -3  -3   8          0.05          0.05         0.15 o
  -2  -3   8        112.31        106.20         3.29 o
  -1  -3   8         46.66         53.76         1.73 o
   0  -3   8          0.02         -0.13         0.13 o
   1  -3   8        152.45        153.05         4.65 o
   2  -3   8          0.06          0.19         0.16 o
   3  -3   8         40.96         43.30         1.75 o
   4  -3   8         14.10         14.69         0.74 o
  -4  -2   8          0.05         -0.17         0.26 o
  -3  -2   8         17.05         17.80         0.69 o
  -2  -2   8         29.66         27.34         1.51 o
  -1  -2   8        262.96        251.10         7.60 o
   0  -2   8         75.77         79.97         3.06 o
   1  -2   8         23.68         24.27         0.92 o
   2  -2   8         72.97         77.81         3.77 o
   3  -2   8          0.02          0.17         0.15 o
   4  -2   8         42.31         40.95         2.56 o
   5  -2   8          6.64          8.68         0.59 o
  -4  -1   8         23.08         21.29         2.12 o
  -3  -1   8          3.26          3.53         0.32 o
  -2  -1   8          0.46         -0.01         0.13 o
  -1  -1   8         41.67         35.75         1.71 o
   0  -1   8        157.65        157.10         4.76 o
   1  -1   8         49.24         47.67         1.19 o
   2  -1   8         48.25         52.24         1.45 o
   3  -1   8         32.40         33.95         0.97 o
   4  -1   8          3.10          2.71         0.21 o
   5  -1   8         38.86         39.51         1.95 o
  -4   0   8          7.71          7.76         0.69 o
  -3   0   8         70.30         76.84         2.66 o
  -2   0   8         78.08         72.53         2.19 o
  -1   0   8          8.37          8.60         0.37 o
   0   0   8         99.13         91.60         2.50 o
   1   0   8         49.95         48.91         1.21 o
   2   0   8         55.71         58.97         1.63 o
   3   0   8          0.69          0.84         0.22 o
   4   0   8         21.79         22.87         0.80 o
   5   0   8          0.70          1.65         0.55 o
  -4   1   8          0.81          0.31         0.39 o
  -3   1   8          1.46          1.92         0.28 o
  -2   1   8        343.63        346.69        11.16 o
  -1   1   8         66.33         67.37         2.69 o
   0   1   8         42.24         40.10         1.17 o
   1   1   8         45.65         42.52         1.20 o
   2   1   8         78.53         73.32         2.60 o
   3   1   8         45.40         47.32         1.55 o
   4   1   8          5.00          6.41         1.09 o
   5   1   8          0.01          0.52         0.31 o
  -4   2   8          6.26          5.48         0.78 o
  -3   2   8         36.02         38.46         2.40 o
  -2   2   8          6.78          6.65         0.68 o
  -1   2   8        157.31        156.51         5.46 o
   0   2   8        265.39        263.88         8.74 o
   1   2   8          0.01         -0.07         0.10 o
   2   2   8         63.96         56.25         1.67 o
   3   2   8         26.67         25.86         1.10 o
   4   2   8         55.10         60.79         3.38 o
   5   2   8         24.81         25.94         2.02 o
  -3   3   8          0.00          0.01         0.32 o
  -2   3   8         25.87         29.21         1.12 o
  -1   3   8          7.04          5.59         0.39 o
   0   3   8         84.24         91.49         4.21 o
   1   3   8        131.36        130.49         7.63 o
   2   3   8         28.13         24.35         1.24 o
   3   3   8         36.63         35.99         1.44 o
   4   3   8         18.84         19.55         0.77 o
   5   3   8         54.77         52.88         3.57 o
  -3   4   8         24.64         24.09         1.70 o
  -2   4   8          2.21          1.71         0.25 o
  -1   4   8          0.18         -0.15         0.15 o
   0   4   8          5.39          4.96         0.47 o
   1   4   8        216.03        200.02         8.33 o
   2   4   8         72.85         75.90         2.57 o
   3   4   8         69.42         66.37         2.25 o
   4   4   8          0.72          1.03         0.23 o
   5   4   8         29.11         32.53         1.91 o
  -3   5   8        107.05        101.42         5.76 o
  -2   5   8         10.30         10.29         0.59 o
  -1   5   8          0.38         -0.10         0.14 o
   0   5   8          0.00          0.21         0.25 o
   1   5   8         19.39         18.02         0.66 o
   2   5   8          9.94          9.75         0.50 o
   3   5   8        177.90        166.66         5.46 o
   4   5   8          3.49          2.64         0.32 o
   5   5   8         22.36         23.44         1.27 o
  -2   6   8         19.97         19.64         1.43 o
  -1   6   8          8.24          9.94         0.56 o
   0   6   8          8.51          7.27         0.41 o
   1   6   8         37.44         42.15         1.33 o
   2   6   8         78.79         74.13         2.16 o
   3   6   8          0.06         -0.06         0.13 o
   4   6   8         71.92         66.75         2.71 o
   5   6   8          5.92          5.90         0.44 o
  -2   7   8         32.13         29.89         2.02 o
  -1   7   8          8.71          9.54         0.57 o
   0   7   8          0.57          0.49         0.19 o
   1   7   8          1.03          1.48         0.20 o
   2   7   8         23.86         27.63         0.93 o
   3   7   8         36.42         36.43         1.33 o
   4   7   8         17.67         17.81         0.93 o
  -1   8   8         23.63         25.67         1.38 o
   0   8   8          7.30          7.13         0.57 o
   1   8   8          4.07          4.42         0.48 o
   2   8   8          0.01          0.80         0.22 o
   3   8   8          3.36          3.30         0.35 o
   4   8   8         13.16         13.80         0.81 o
   1   9   8          3.34          2.64         0.34 o
   2   9   8          0.53          1.04         0.25 o
  -1  -7   9          0.61          0.64         0.20 o
   0  -7   9          5.40          5.69         0.54 o
  -2  -6   9          3.41          3.60         0.31 o
  -1  -6   9         21.44         21.38         0.83 o
   0  -6   9          0.08          0.03         0.14 o
   1  -6   9          2.56          3.31         0.36 o
   2  -6   9         12.69         15.14         0.92 o
  -3  -5   9          3.19          3.64         0.40 o
  -2  -5   9          6.51          6.27         0.48 o
  -1  -5   9         38.37         39.28         1.34 o
   0  -5   9          6.94          6.31         0.36 o
   1  -5   9          0.62          0.48         0.21 o
   2  -5   9          2.36          3.07         0.33 o
   3  -5   9         19.45         19.96         1.74 o
  -3  -4   9          3.08          3.13         0.44 o
  -2  -4   9         10.33          7.75         0.46 o
  -1  -4   9          5.40          4.73         0.33 o
   0  -4   9          9.06          9.09         0.44 o
   1  -4   9        117.24        107.34         4.88 o
   2  -4   9          1.32          1.39         0.29 o
   3  -4   9         10.31         10.77         0.62 o
  -4  -3   9         12.01         11.20         0.74 o
  -3  -3   9          5.04          7.04         0.51 o
  -2  -3   9          2.47          2.59         0.33 o
  -1  -3   9         52.42         41.77         1.74 o
   0  -3   9        121.94        117.04         3.62 o
   1  -3   9         14.54         15.54         0.79 o
   2  -3   9        129.32        134.94         5.11 o
   3  -3   9         23.90         24.33         1.09 o
   4  -3   9         21.68         22.11         1.03 o
  -4  -2   9         15.48         15.57         1.69 o
  -3  -2   9          2.98          2.46         0.33 o
  -2  -2   9          9.48          9.71         0.66 o
  -1  -2   9          0.05          0.10         0.37 o
   0  -2   9         35.45         27.00         1.60 o
   1  -2   9        138.83        140.16         5.28 o
   2  -2   9          5.95          6.13         0.45 o
   3  -2   9         16.99         16.63         0.80 o
   4  -2   9         21.20         24.94         1.11 o
  -4  -1   9          1.96          2.27         0.50 o
  -3  -1   9          5.03          4.64         0.83 o
  -2  -1   9         51.11         49.25         1.65 o
  -1  -1   9          9.98          8.29         0.42 o
   0  -1   9          4.48          4.79         0.42 o
   1  -1   9         34.31         27.14         0.93 o
   2  -1   9         51.40         51.04         2.04 o
   3  -1   9         16.06         15.58         0.75 o
   4  -1   9         21.89         22.97         1.02 o
  -4   0   9         19.17         19.04         1.44 o
  -3   0   9          0.50          0.12         0.92 o
  -2   0   9        105.98        102.16         4.82 o
  -1   0   9         23.07         24.92         0.90 o
   0   0   9         52.75         52.04         1.93 o
   1   0   9          8.64          8.82         0.39 o
   2   0   9         63.21         57.17         2.25 o
   3   0   9          7.48          7.29         0.41 o
   4   0   9         11.53         11.53         0.85 o
   5   0   9         23.05         24.91         1.17 o
  -4   1   9          0.51          0.09         0.37 o
  -3   1   9          1.50          0.70         0.39 o
  -2   1   9         41.74         41.34         1.85 o
  -1   1   9        129.38        129.03         4.34 o
   0   1   9        164.42        158.29         4.78 o
   1   1   9         17.40         14.38         0.73 o
   2   1   9          0.04          0.19         0.18 o
   3   1   9         76.94         66.46         2.84 o
   4   1   9          0.78          0.80         0.17 o
   5   1   9         24.63         25.81         2.10 o
  -3   2   9         39.76         40.02         2.52 o
  -2   2   9         46.64         44.94         2.45 o
  -1   2   9         30.46         32.11         1.24 o
   0   2   9         10.05          8.48         0.42 o
   1   2   9        327.87        326.05        13.64 o
   2   2   9          4.69          5.04         0.40 o
   3   2   9          4.41          4.09         0.34 o
   4   2   9         30.66         25.72         1.26 o
   5   2   9         15.14         15.73         1.49 o
  -3   3   9         73.20         78.30         4.52 o
  -2   3   9         56.90         60.09         2.12 o
  -1   3   9          3.68          2.22         0.32 o
   0   3   9         22.25         20.43         1.89 o
   1   3   9          4.93          5.06         0.42 o
   2   3   9         51.32         46.76         1.84 o
   3   3   9          3.37          4.14         0.41 o
   4   3   9          0.90          0.91         0.24 o
   5   3   9         16.33         16.73         1.52 o
  -3   4   9         61.10         57.52         3.46 o
  -2   4   9         72.08         76.71         2.63 o
  -1   4   9         21.55         23.24         0.83 o
   0   4   9         62.59         68.07         3.04 o
   1   4   9         14.52         14.64         0.85 o
   2   4   9         42.18         40.57         1.88 o
   3   4   9         30.95         33.13         1.58 o
   4   4   9          3.32          3.72         0.39 o
   5   4   9          0.01          0.19         0.22 o
  -2   5   9         33.73         35.70         1.73 o
  -1   5   9         85.79         94.43         2.77 o
   0   5   9          3.68          4.18         0.37 o
   1   5   9         33.62         30.60         2.86 o
   2   5   9          0.19          0.17         0.17 o
   3   5   9         16.65         12.91         0.78 o
   4   5   9         40.10         45.03         2.08 o
  -2   6   9         40.80         43.14         2.69 o
  -1   6   9          8.48          8.83         0.49 o
   0   6   9         80.49         84.76         2.94 o
   1   6   9          0.02          0.27         0.15 o
   2   6   9          1.15          0.55         0.16 o
   3   6   9          9.07          6.49         0.42 o
   4   6   9         43.46         40.25         1.74 o
  -1   7   9          0.64          0.12         0.39 o
   0   7   9         41.99         50.07         1.86 o
   1   7   9         45.27         44.53         1.43 o
   2   7   9          0.72          0.62         0.17 o
   3   7   9          0.57          1.09         0.24 o
   4   7   9          2.05          0.96         0.26 o
   0   8   9         10.03          9.86         0.76 o
   1   8   9         18.38         17.45         0.85 o
   2   8   9         22.97         25.23         1.06 o
   3   8   9         22.59         20.20         0.89 o
  -1  -6  10          1.26          1.93         0.26 o
   0  -6  10         18.54         19.30         1.10 o
  -2  -5  10         10.79         11.03         0.60 o
  -1  -5  10          0.02         -0.14         0.17 o
   0  -5  10         18.84         17.78         0.92 o
   1  -5  10          2.24          2.36         0.34 o
   2  -5  10          3.08          2.29         0.38 o
  -3  -4  10         11.70         13.81         1.21 o
  -2  -4  10          2.52          3.83         0.33 o
  -1  -4  10          1.57          2.11         0.27 o
   0  -4  10          1.37          1.26         0.28 o
   1  -4  10         19.22         18.95         0.94 o
   2  -4  10         12.58         12.87         0.72 o
  -3  -3  10          0.74          1.50         0.43 o
  -2  -3  10         47.68         44.67         2.24 o
  -1  -3  10          0.03          0.06         0.16 o
   0  -3  10          1.79          2.43         0.24 o
   1  -3  10          0.68          0.86         0.25 o
   2  -3  10         15.51         15.30         0.80 o
   3  -3  10          2.75          2.78         0.32 o
  -3  -2  10          6.06          7.59         0.90 o
  -2  -2  10          7.22          8.73         0.62 o
  -1  -2  10         68.87         66.15         2.61 o
   0  -2  10         24.60         24.89         1.16 o
   1  -2  10          2.31          1.78         0.31 o
   2  -2  10          1.95          2.26         0.37 o
   3  -2  10          6.35          6.65         0.48 o
  -3  -1  10          3.09          3.68         0.42 o
  -2  -1  10          3.41          3.54         0.31 o
  -1  -1  10         17.34         16.76         0.89 o
   0  -1  10         87.89         85.96         3.30 o
   1  -1  10        119.98        115.67         4.38 o
   2  -1  10          4.19          3.58         0.36 o
   3  -1  10          0.28         -0.01         0.17 o
   4  -1  10          0.51          0.37         0.28 o
  -3   0  10         45.46         43.31         2.61 o
  -2   0  10          3.31          2.67         0.31 o
  -1   0  10         35.39         33.97         1.19 o
   0   0  10          8.87          8.98         0.59 o
   1   0  10        148.01        137.16         6.67 o
   2   0  10         63.27         64.74         2.54 o
   3   0  10          2.55          2.00         0.27 o
   4   0  10          0.15          0.27         0.17 o
  -3   1  10          7.23          6.89         0.62 o
  -2   1  10         20.06         19.45         0.88 o
  -1   1  10          0.15          0.07         0.18 o
   0   1  10          0.01         -0.14         0.14 o
   1   1  10         70.27         72.19         3.66 o
   2   1  10         96.56         96.73         3.66 o
   3   1  10         25.01         27.36         1.19 o
   4   1  10          3.25          2.47         0.35 o
  -3   2  10         15.90         14.37         2.49 o
  -2   2  10          2.49          2.62         0.34 o
  -1   2  10         50.39         52.85         1.92 o
   0   2  10          3.17          3.16         0.26 o
   1   2  10          3.80          3.89         0.39 o
   2   2  10         51.27         48.33         2.04 o
   3   2  10         51.91         54.96         2.49 o
   4   2  10         25.39         23.18         1.62 o
  -3   3  10          9.25         10.32         1.03 o
  -2   3  10        101.19         97.53         2.86 o
  -1   3  10          0.59          0.89         0.23 o
   0   3  10         40.39         38.89         1.44 o
   1   3  10         33.77         30.66         1.34 o
   2   3  10          6.11          5.52         0.51 o
   3   3  10         17.92         17.97         1.00 o
   4   3  10         32.70         33.50         1.63 o
  -2   4  10          7.55          7.48         0.65 o
  -1   4  10         54.81         59.46         3.10 o
   0   4  10         25.85         23.83         0.98 o
   1   4  10          5.52          6.92         0.59 o
   2   4  10         13.32         13.68         0.83 o
   3   4  10          1.02          0.73         0.26 o
   4   4  10         35.11         36.56         1.76 o
  -2   5  10          1.97          0.90         1.12 o
  -1   5  10          0.08          0.01         0.19 o
   0   5  10         47.78         52.98         1.95 o
   1   5  10          2.02          2.75         0.38 o
   2   5  10          0.63          0.54         0.24 o
   3   5  10         34.27         31.41         2.40 o
   4   5  10         13.60         12.24         1.04 o
  -1   6  10         17.20         16.53         0.82 o
   0   6  10          3.44          3.66         0.60 o
   1   6  10         44.96         46.92         1.75 o
   2   6  10          0.07         -0.14         0.16 o
   3   6  10          1.03          0.93         0.26 o
   0   7  10         15.13         19.15         0.93 o
   1   7  10         10.50         11.08         0.64 o
   2   7  10         11.99         13.84         0.77 o
  -1  -4  11          4.96          5.37         0.41 o
   0  -4  11          3.72          3.44         0.41 o
   1  -4  11          4.50          3.88         0.64 o
  -2  -3  11          2.17          2.75         0.42 o
  -1  -3  11         23.80         22.71         0.89 o
   0  -3  11          0.67          0.21         0.24 o
   1  -3  11          3.37          3.32         0.39 o
   2  -3  11         12.15         10.43         0.66 o
  -2  -2  11          3.11          4.94         0.79 o
  -1  -2  11          2.49          2.55         0.36 o
   0  -2  11         16.54         16.80         1.53 o
   1  -2  11         82.80         74.78         2.95 o
   2  -2  11          2.66          2.15         0.38 o
   3  -2  11          2.09          1.56         0.29 o
  -2  -1  11          7.87          9.49         0.74 o
  -1  -1  11          0.21          0.38         0.24 o
   0  -1  11          0.89          0.33         0.26 o
   1  -1  11         10.37          9.00         0.63 o
   2  -1  11        114.14        110.38         4.25 o
   3  -1  11          0.60          0.64         0.24 o
  -2   0  11         13.01         14.66         0.97 o
  -1   0  11         12.63         15.16         0.83 o
   0   0  11          0.00          0.09         0.24 o
   1   0  11          0.19          0.06         0.24 o
   2   0  11         25.83         23.07         1.10 o
   3   0  11         33.66         33.88         1.47 o
  -2   1  11          4.16          3.66         0.37 o
  -1   1  11         29.86         28.95         1.52 o
   0   1  11         15.03         15.49         0.84 o
   1   1  11          3.87          4.36         0.43 o
   2   1  11          0.20         -0.09         0.24 o
   3   1  11         27.37         27.00         1.40 o
  -2   2  11         18.82         16.18         1.02 o
  -1   2  11          8.68          7.73         0.51 o
   0   2  11         65.93         67.34         2.38 o
   1   2  11         41.56         41.66         1.73 o
   2   2  11          0.01         -0.04         0.25 o
   3   2  11          3.93          4.09         0.47 o
  -2   3  11          7.64          6.03         0.75 o
  -1   3  11         39.89         41.25         1.58 o
   0   3  11          6.47          4.94         0.39 o
   1   3  11          0.50          0.63         0.30 o
   2   3  11         35.19         38.45         1.86 o
   3   3  11          3.64          4.80         0.50 o
  -1   4  11         31.02         34.09         1.17 o
   0   4  11          3.80          5.50         0.48 o
   1   4  11         33.77         36.19         1.79 o
   2   4  11          0.63          0.37         0.25 o
   3   4  11          9.10          9.81         0.72 o
   0   5  11         16.10         16.01         0.92 o
   1   5  11          6.11          5.79         0.58 o
   2   5  11          0.15         -0.09         0.23 o
   3   5  11          2.72          2.19         0.37 o
   1   6  11          0.84          0.49         0.24 o
   2   6  11          1.55          1.98         0.53 o
   0  -2  12          0.01         -0.09         0.25 o
   1  -2  12          3.17          2.88         0.39 o
  -1  -1  12          2.68          4.10         0.45 o
   0  -1  12         39.65         37.11         3.64 o
   1  -1  12          6.16          6.25         0.56 o
   2  -1  12         11.90         10.72         0.71 o
  -1   0  12          3.37          3.30         0.47 o
   0   0  12         14.41         16.16         1.15 o
   1   0  12         22.59         21.54         1.09 o
   2   0  12         21.42         20.71         1.55 o
  -1   1  12          0.09          0.06         0.39 o
   0   1  12         35.02         33.54         1.74 o
   1   1  12         19.81         19.47         1.02 o
   2   1  12         10.37         11.61         1.96 o
  -1   2  12          2.77          2.79         0.43 o
   0   2  12          0.01         -0.09         0.29 o
   1   2  12         33.56         36.58         1.85 o
   2   2  12         15.70         18.17         1.09 o
   0   3  12         16.24         16.10         1.05 o
   1   3  12         15.79         15.92         1.02 o
   2   3  12          3.47          3.34         0.46 o
   1   4  12          1.23          1.45         0.37 o
                                                
